# Supplementary material for: Klotho antagonizes pulmonary fibrosis through suppressing pulmonary fibroblasts activation, migration, and extracellular matrix production: a therapeutic implication for idiopathic pulmonary fibrosis
Source: Aging (Albany NY). 2020 Apr 3;12(7):5812–31. doi: 10.18632/aging.102978 (PMC7185122; doi:10.18632/aging.102978)
Supplement: Supplementary Table 1 [file aging-12-102978-s003..txt]

Supplementary Table 1. All genes included in the WGCNA analysis. The column “module” indicated the resulting module groups by color and "grey" indicated unclustered genes.
geneID	geneSYMBOL	IPF_mean	Control_mean	fold_change	module
ENSG00000000003	TSPAN6	18.67998031	17.76151677	0.072738146	blue
ENSG00000000005	TNMD	5.84070921	4.960600228	0.235628864	turquoise
ENSG00000000419	DPM1	18.14565603	18.14930362	-0.000289977	turquoise
ENSG00000000457	SCYL3	16.34366561	16.34642862	-0.000243877	darkgreen
ENSG00000000460	C1orf112	14.9738207	15.06749478	-0.00899718	darkred
ENSG00000000938	FGR	19.25351061	19.82999909	-0.042563086	blue
ENSG00000000971	CFH	20.59273778	19.1694567	0.103326199	brown
ENSG00000001036	FUCA2	19.4181224	19.36354503	0.004060607	grey
ENSG00000001084	GCLC	11.5614311	15.56244441	-0.428748695	blue
ENSG00000001167	NFYA	17.26840991	17.40743024	-0.011567997	yellow
ENSG00000001460	STPG1	17.11067797	16.68814891	0.036072988	blue
ENSG00000001461	NIPAL3	18.20927956	18.26872031	-0.004701736	yellow
ENSG00000001497	LAS1L	18.00624125	18.17700718	-0.013617627	turquoise
ENSG00000001561	ENPP4	17.31023997	17.31200589	-0.00014717	turquoise
ENSG00000001617	SEMA3F	18.55849418	18.76050353	-0.015618894	brown
ENSG00000001626	CFTR	15.81395771	16.33269182	-0.046564113	grey
ENSG00000001629	ANKIB1	17.23412445	17.00098159	0.019649961	turquoise
ENSG00000001630	CYP51A1	7.035412275	7.596460226	-0.110692345	grey
ENSG00000001631	KRIT1	17.67588475	17.50762491	0.013799049	turquoise
ENSG00000002016	RAD52	16.81742617	16.60336331	0.01848141	green
ENSG00000002330	BAD	19.12039018	19.00213288	0.008950602	yellow
ENSG00000002549	LAP3	19.62046866	19.96875272	-0.02538472	blue
ENSG00000002586	CD99	0	0	0	grey
ENSG00000002587	HS3ST1	13.86557137	13.55833688	0.032326846	purple
ENSG00000002726	AOC1	13.34860158	9.327850899	0.517071978	brown
ENSG00000002745	WNT16	7.897559323	4.38986353	0.847230778	brown
ENSG00000002746	HECW1	4.852291705	1.898460349	1.353836416	brown
ENSG00000002822	MAD1L1	9.204854154	11.42017892	-0.311118486	grey
ENSG00000002834	LASP1	20.15368504	20.29847449	-0.010327652	brown
ENSG00000002919	SNX11	17.81523645	18.12675827	-0.02500931	turquoise
ENSG00000002933	TMEM176A	19.93467406	19.73431276	0.014573738	brown
ENSG00000003056	M6PR	19.19157679	19.31302564	-0.009100951	tan
ENSG00000003096	KLHL13	16.0714322	13.54269262	0.24698389	lightcyan
ENSG00000003137	CYP26B1	15.486093	15.74125827	-0.023577656	grey
ENSG00000003147	ICA1	18.00807904	17.90243568	0.00848841	blue
ENSG00000003249	DBNDD1	15.90608582	15.6627655	0.022239895	turquoise
ENSG00000003393	ALS2	16.87793006	16.94481268	-0.005705708	yellow
ENSG00000003400	CASP10	17.8240527	18.04529226	-0.017797106	brown
ENSG00000003402	CFLAR	20.45635191	20.80992067	-0.024722581	yellow
ENSG00000003436	TFPI	19.60190924	20.0564143	-0.033069523	turquoise
ENSG00000003509	NDUFAF7	17.30599948	16.43821725	0.074218419	darkgrey
ENSG00000003756	RBM5	21.19636638	20.92066205	0.018888462	turquoise
ENSG00000003987	MTMR7	11.17359423	9.60085483	0.218858565	red
ENSG00000003989	SLC7A2	17.24619755	16.55116307	0.059345711	brown
ENSG00000004059	ARF5	16.12207221	14.05252013	0.198208308	grey
ENSG00000004139	SARM1	14.93135004	15.22506191	-0.028103481	turquoise
ENSG00000004399	PLXND1	20.3276508	20.60978785	-0.019886157	brown
ENSG00000004455	AK2	19.27153592	19.22801756	0.003261531	yellow
ENSG00000004468	CD38	17.14309494	16.54557037	0.051182565	brown
ENSG00000004478	FKBP4	18.32662931	18.1964933	0.010281014	blue
ENSG00000004487	KDM1A	18.62187845	18.48276338	0.010818138	blue
ENSG00000004534	RBM6	20.2774841	20.03992829	0.017001317	turquoise
ENSG00000004660	CAMKK1	16.16757656	16.33537917	-0.0148965	turquoise
ENSG00000004700	RECQL	17.46235156	17.44913849	0.001092043	turquoise
ENSG00000004766	VPS50	16.76514759	16.81904734	-0.004630807	turquoise
ENSG00000004776	HSPB6	20.4494246	19.81599754	0.045394654	grey
ENSG00000004777	ARHGAP33	16.37102382	16.17190961	0.017654503	blue
ENSG00000004779	NDUFAB1	19.59592181	19.42454585	0.012672572	blue
ENSG00000004799	PDK4	19.01323804	19.72817703	-0.0532534	brown
ENSG00000004809	SLC22A16	2.43950303	4.514511321	-0.887982555	magenta
ENSG00000004838	ZMYND10	18.53261864	15.8922617	0.221742291	blue
ENSG00000004846	ABCB5	1.867660568	3.379136845	-0.855422496	turquoise
ENSG00000004848	ARX	12.39099903	8.588603385	0.528797055	blue
ENSG00000004864	SLC25A13	16.88030799	16.99645393	-0.009892553	blue
ENSG00000004866	ST7,ST7-OT3	11.33979379	8.56780487	0.404396878	turquoise
ENSG00000004897	CDC27	17.02850066	17.06901615	-0.003428491	turquoise
ENSG00000004939	SLC4A1	4.395810982	9.973042676	-1.181904371	blue
ENSG00000004948	CALCR	0.492717981	2.352554431	-2.255394075	plum2
ENSG00000004961	HCCS	17.37166759	17.52286335	-0.012502288	turquoise
ENSG00000004975	DVL2	17.5692699	17.59667462	-0.002248576	turquoise
ENSG00000005001	PRSS22	16.7159286	16.15087105	0.049611527	blue
ENSG00000005007	UPF1	19.05726668	19.04949292	0.000588618	turquoise
ENSG00000005020	SKAP2	17.78656066	18.03877819	-0.020314057	turquoise
ENSG00000005022	SLC25A5	21.3719315	21.41877839	-0.003158901	salmon
ENSG00000005059	MCUB	17.49627856	17.43964371	0.004677528	grey
ENSG00000005073	HOXA11	2.388523251	2.3243729	0.039277382	grey
ENSG00000005075	POLR2J	18.87480694	18.82129947	0.004095649	turquoise
ENSG00000005100	DHX33	16.46527582	16.53249441	-0.005877734	green
ENSG00000005102	MEOX1	16.01359505	12.83620119	0.319078922	red
ENSG00000005108	THSD7A	2.865389962	0.608852063	2.23456786	white
ENSG00000005156	LIG3	16.83413609	16.98554524	-0.012917844	turquoise
ENSG00000005175	RPAP3	16.19103128	16.03045685	0.014379339	turquoise
ENSG00000005187	ACSM3	15.41880407	15.96410452	-0.050140759	blue
ENSG00000005189	REXO5	14.30316018	14.04730133	0.026040939	blue
ENSG00000005194	CIAPIN1	17.43261886	17.68069389	-0.020385577	brown
ENSG00000005206	SPPL2B	19.12530779	18.73575999	0.029688466	blue
ENSG00000005238	FAM214B	17.80003928	18.04941752	-0.020071856	blue
ENSG00000005243	COPZ2	17.95834962	17.72772078	0.018647709	grey
ENSG00000005249	PRKAR2B	16.5399476	16.57111482	-0.002715999	brown
ENSG00000005302	MSL3	18.48135875	18.42773965	0.004191707	turquoise
ENSG00000005339	CREBBP	17.90650151	18.0233396	-0.00938286	brown
ENSG00000005379	TSPOAP1	16.76292245	16.433173	0.02866262	blue
ENSG00000005381	MPO	11.82899184	10.93987816	0.112730452	red
ENSG00000005421	PON1	10.49631104	12.91288081	-0.298928519	blue
ENSG00000005436	GCFC2	16.03862889	16.19151425	-0.0136871	turquoise
ENSG00000005448	WDR54	18.8113201	17.72742133	0.085618401	blue
ENSG00000005469	CROT	17.31277156	16.62791192	0.05822969	blue
ENSG00000005471	ABCB4	10.31774307	4.433097168	1.218740536	brown
ENSG00000005483	KMT2E	18.51515916	18.45624494	0.004597896	turquoise
ENSG00000005486	RHBDD2	19.46365831	20.42604232	-0.0696268	mediumpurple3
ENSG00000005513	SOX8	12.64992857	13.06378917	-0.046444175	black
ENSG00000005700	IBTK	17.53785209	17.50402231	0.002785586	turquoise
ENSG00000005801	ZNF195	16.64943811	16.66262595	-0.001142291	turquoise
ENSG00000005810	MYCBP2	0.775306335	1.586781497	-1.033265121	green
ENSG00000005812	FBXL3	17.95831985	18.01913812	-0.004877626	turquoise
ENSG00000005844	ITGAL	17.9798922	18.87903835	-0.070400909	brown
ENSG00000005882	PDK2	19.03119061	18.02954921	0.078002495	purple
ENSG00000005884	ITGA3	20.45512766	20.79028158	-0.023446757	brown
ENSG00000005889	ZFX	16.74735415	16.02516631	0.063593858	purple
ENSG00000005893	LAMP2	19.69826662	19.77693689	-0.005750311	turquoise
ENSG00000005955	NA	18.66033192	18.65873537	0.00012344	turquoise
ENSG00000005961	ITGA2B	13.30119641	13.92110373	-0.06571758	tan
ENSG00000005981	ASB4	11.87351732	11.47901812	0.048748128	skyblue3
ENSG00000006007	GDE1	19.01431277	18.8116895	0.015456372	salmon
ENSG00000006015	REX1BD	19.09813505	19.00108069	0.00735029	yellow
ENSG00000006016	CRLF1	18.12442	14.8730291	0.285236326	brown
ENSG00000006025	OSBPL7	17.44922455	17.29027118	0.013202427	green
ENSG00000006042	TMEM98	19.85278454	19.36185163	0.036124445	blue
ENSG00000006047	YBX2	11.30369659	9.865160496	0.196380219	skyblue3
ENSG00000006059	KRT33A	0	0	0	grey
ENSG00000006062	MAP3K14	17.0940116	17.53239521	-0.036532099	green
ENSG00000006071	ABCC8	6.156850926	7.187607314	-0.223318954	grey
ENSG00000006074	NA	20.63406057	20.45005259	0.012923203	brown
ENSG00000006075	NA	17.0163612	17.69309398	-0.056263791	grey
ENSG00000006114	NA	17.63783339	17.71926134	-0.006645111	yellow
ENSG00000006116	CACNG3	0.117713481	0	-3.086648547	skyblue
ENSG00000006118	TMEM132A	16.522971	16.43133637	0.008023302	yellow
ENSG00000006125	AP2B1	19.73799263	19.78261529	-0.003257891	brown
ENSG00000006128	TAC1	2.652118706	2.004874893	0.403633137	green
ENSG00000006194	ZNF263	17.21935531	17.39722023	-0.014825677	turquoise
ENSG00000006210	CX3CL1	19.37967402	19.85467333	-0.034934321	brown
ENSG00000006282	SPATA20	11.90141772	2.705882427	2.136962382	blue
ENSG00000006283	CACNA1G	0	0	0	grey
ENSG00000006327	TNFRSF12A	18.20316611	18.73018111	-0.041175447	green
ENSG00000006377	DLX6	2.09402538	1.570297782	0.415240759	greenyellow
ENSG00000006432	MAP3K9	14.89027762	14.96168645	-0.006902149	turquoise
ENSG00000006451	RALA	18.14572357	18.96977142	-0.064072709	brown
ENSG00000006453	BAIAP2L1	18.22217233	17.98351621	0.019019828	blue
ENSG00000006459	KDM7A	16.25645417	16.35763697	-0.008951738	turquoise
ENSG00000006468	ETV1	17.89387164	18.32666262	-0.034478515	blue
ENSG00000006530	AGK	17.38478012	17.31984961	0.005398417	green
ENSG00000006534	ALDH3B1	19.8618875	19.71303728	0.010852654	blue
ENSG00000006555	TTC22	15.95674671	15.98722397	-0.002752908	turquoise
ENSG00000006576	PHTF2	16.64626367	16.43972175	0.018012513	turquoise
ENSG00000006606	CCL26	5.848682451	9.089866208	-0.636147398	turquoise
ENSG00000006607	FARP2	17.87723856	17.0025879	0.072369555	black
ENSG00000006611	USH1C	9.230832496	3.972269162	1.216497381	blue
ENSG00000006625	GGCT	18.35337509	17.97640231	0.029941074	brown
ENSG00000006634	DBF4	14.24373841	12.54131109	0.183639668	cyan
ENSG00000006638	TBXA2R	15.28591806	16.28242856	-0.091112695	royalblue
ENSG00000006652	IFRD1	16.83666306	16.77791175	0.005043069	red
ENSG00000006659	LGALS14	0	0.510456186	0.970140959	lightcyan1
ENSG00000006695	COX10	16.25856693	16.38331923	-0.011027574	turquoise
ENSG00000006704	GTF2IRD1	16.76372679	16.90478734	-0.012088953	turquoise
ENSG00000006712	PAF1	18.83771461	18.85245639	-0.001128565	turquoise
ENSG00000006715	VPS41	18.23647833	18.20857007	0.002209525	turquoise
ENSG00000006740	ARHGAP44	17.81647125	18.18204162	-0.029302582	brown
ENSG00000006744	ELAC2	18.71465343	18.64013059	0.005756364	turquoise
ENSG00000006747	SCIN	15.14297437	14.33917296	0.07868679	red
ENSG00000006756	ARSD	18.42050369	18.49584141	-0.005888422	palevioletred3
ENSG00000006757	PNPLA4	16.71556924	16.71556943	-1.66E-08	turquoise
ENSG00000006788	MYH13	3.489944572	4.741177159	-0.442041178	grey
ENSG00000006831	ADIPOR2	18.43576392	19.03096855	-0.045841788	brown
ENSG00000006837	CDKL3	13.45472759	13.465698	-0.001175832	grey60
ENSG00000007001	UPP2	0.482709573	0	-1.050772655	midnightblue
ENSG00000007038	PRSS21	13.73098343	15.54498418	-0.179014192	lightyellow
ENSG00000007047	MARK4	16.83349112	16.98750861	-0.013139872	turquoise
ENSG00000007062	PROM1	13.73405848	8.45578888	0.69974675	blue
ENSG00000007080	CCDC124	18.8997238	18.97591533	-0.005804327	yellow
ENSG00000007129	CEACAM21	13.88967848	13.58842866	0.031634569	cyan
ENSG00000007168	PAFAH1B1	19.41439863	19.42008446	-0.000422455	turquoise
ENSG00000007171	NOS2	10.83751455	14.80490406	-0.450041211	brown
ENSG00000007174	DNAH9	15.76195104	12.47631976	0.337253692	blue
ENSG00000007202	KIAA0100	19.27377971	19.1763138	0.007314099	blue
ENSG00000007216	SLC13A2	7.893461442	9.147836648	-0.212772514	blue
ENSG00000007237	GAS7	18.62432275	18.11916612	0.039671404	brown
ENSG00000007255	TRAPPC6A	17.43732114	17.70622499	-0.02207824	yellow
ENSG00000007264	MATK	16.46986613	16.84411116	-0.032415472	yellow
ENSG00000007306	CEACAM7	8.132251622	3.003913367	1.436811649	brown
ENSG00000007312	CD79B	16.60406718	16.02116116	0.051557961	black
ENSG00000007314	SCN4A	1.068694277	0.48664529	1.134906702	greenyellow
ENSG00000007341	ST7L	17.31776439	16.42081984	0.076726541	purple
ENSG00000007350	TKTL1	1.357651815	6.610108576	-2.283560437	brown
ENSG00000007372	PAX6	4.717471458	8.24849376	-0.806116907	brown
ENSG00000007376	RPUSD1	16.71458098	16.77177751	-0.004928409	yellow
ENSG00000007384	RHBDF1	18.8635744	19.0183717	-0.011790658	brown
ENSG00000007392	LUC7L	19.77858821	19.61808543	0.011755198	turquoise
ENSG00000007402	CACNA2D2	18.35571187	19.93083495	-0.118773083	brown
ENSG00000007516	BAIAP3	17.05666497	16.01136001	0.091239734	blue
ENSG00000007520	TSR3	18.68822104	18.78443721	-0.00740865	yellow
ENSG00000007541	PIGQ	19.12041456	19.03862692	0.006184369	yellow
ENSG00000007545	CRAMP1	17.81508435	17.84644892	-0.002537721	grey
ENSG00000007866	TEAD3	18.29561515	18.09508505	0.015900035	turquoise
ENSG00000007908	SELE	14.52064162	12.16370931	0.255521959	grey
ENSG00000007923	DNAJC11	18.35312564	18.50950695	-0.012240683	brown
ENSG00000007933	FMO3	18.19255459	17.87543492	0.025369796	tan
ENSG00000007944	MYLIP	18.5089486	18.76992916	-0.02020026	brown
ENSG00000007952	NOX1	1.642139702	1.138435529	0.528524275	midnightblue
ENSG00000007968	E2F2	13.15271824	13.3643211	-0.023025563	darkred
ENSG00000008018	PSMB1	20.84124214	20.91937336	-0.005398372	green
ENSG00000008056	SYN1	13.73963594	13.28912432	0.048097735	grey
ENSG00000008083	JARID2	16.45564098	16.71290312	-0.022380136	blue
ENSG00000008086	CDKL5	13.80204399	14.18763065	-0.039751742	blue
ENSG00000008118	CAMK1G	13.46328827	13.71962548	-0.027210283	blue
ENSG00000008128	CDK11A	13.37705034	13.23865526	0.015003449	turquoise
ENSG00000008130	NADK	19.28954054	19.38109412	-0.006831237	tan
ENSG00000008196	TFAP2B	4.519370846	2.626975097	0.782719421	brown
ENSG00000008226	DLEC1	17.38123905	16.11335243	0.109274249	orange
ENSG00000008256	CYTH3	18.28470552	18.40473413	-0.009439517	brown
ENSG00000008277	ADAM22	13.9278156	12.67514625	0.135966615	red
ENSG00000008282	SYPL1	19.8155582	19.69694595	0.008661654	turquoise
ENSG00000008283	CYB561	19.3748913	19.18503083	0.014207133	blue
ENSG00000008294	SPAG9	18.78514787	18.8993462	-0.008743854	turquoise
ENSG00000008300	CELSR3	13.03772236	13.36942712	-0.036245789	blue
ENSG00000008311	AASS	17.09314472	16.95585102	0.011634647	turquoise
ENSG00000008323	PLEKHG6	14.89830875	14.47896822	0.041189767	blue
ENSG00000008324	SS18L2	15.36199126	10.45439615	0.555255501	grey
ENSG00000008382	MPND	17.59323511	17.83843959	-0.019968626	turquoise
ENSG00000008394	MGST1	20.6851996	20.37183137	0.022023199	brown
ENSG00000008405	CRY1	17.0861411	17.35206798	-0.022281009	green
ENSG00000008438	PGLYRP1	10.65004823	12.97293346	-0.284644778	greenyellow
ENSG00000008441	NFIX	19.60869531	19.49656785	0.008273371	yellow
ENSG00000008513	ST3GAL1	18.58732956	18.71476661	-0.009857543	green
ENSG00000008516	MMP25	14.88467703	15.85327635	-0.09095311	blue
ENSG00000008517	IL32	20.15821949	21.14491541	-0.068942573	blue
ENSG00000008710	PKD1	12.28613952	11.09118854	0.147617698	grey
ENSG00000008735	MAPK8IP2	12.50988571	14.39445262	-0.202444319	grey60
ENSG00000008838	MED24	19.06542519	19.28495626	-0.016517168	green
ENSG00000008853	RHOBTB2	18.71394486	19.2814607	-0.043100642	blue
ENSG00000008869	HEATR5B	17.05708552	17.21954248	-0.013675652	turquoise
ENSG00000008952	SEC62	18.27537817	18.17678033	0.007804584	orange
ENSG00000008988	RPS20	22.60085583	22.55562108	0.002890392	red
ENSG00000009307	CSDE1	21.18583539	21.09882869	0.005937108	turquoise
ENSG00000009335	UBE3C	18.57903408	18.56784924	0.000868784	grey60
ENSG00000009413	REV3L	16.50425479	16.53384594	-0.002584351	turquoise
ENSG00000009694	TENM1	11.44152779	11.33373423	0.013656431	yellowgreen
ENSG00000009709	PAX7	2.164120924	0.791584945	1.450965036	royalblue
ENSG00000009724	MASP2	14.35166078	15.21829142	-0.084588699	saddlebrown
ENSG00000009765	IYD	12.94701395	11.6544153	0.151742772	red
ENSG00000009780	FAM76A	16.82879955	17.01667367	-0.016016786	yellow
ENSG00000009790	TRAF3IP3	17.64783648	17.8823905	-0.019048279	black
ENSG00000009830	POMT2	16.6354256	16.65651978	-0.001828218	turquoise
ENSG00000009844	VTA1	17.65833086	17.58539294	0.005971408	turquoise
ENSG00000009950	MLXIPL	14.95407921	14.15245769	0.079486469	purple
ENSG00000009954	BAZ1B	18.26831104	18.25385813	0.001141835	turquoise
ENSG00000010017	RANBP9	18.16887605	18.02301388	0.01162889	turquoise
ENSG00000010030	ETV7	15.39145658	16.09901031	-0.064842232	blue
ENSG00000010072	SPRTN	15.76900615	15.78091782	-0.001089378	grey60
ENSG00000010165	EEF1AKNMT	17.83529773	17.96063264	-0.010102868	turquoise
ENSG00000010219	DYRK4	16.7006871	16.92553394	-0.019293887	brown
ENSG00000010244	ZNF207	19.61668129	19.5383875	0.005769584	grey
ENSG00000010256	UQCRC1	20.49935179	20.27418954	0.015934047	blue
ENSG00000010270	STARD3NL	18.67275114	19.08294816	-0.031349571	blue
ENSG00000010278	CD9	22.67149115	22.67875144	-0.000461933	blue
ENSG00000010282	HHATL	10.23474223	1.958552166	2.385615308	blue
ENSG00000010292	NCAPD2	17.48536703	17.46218409	0.001914064	turquoise
ENSG00000010295	IFFO1	18.65803071	18.81039278	-0.011733252	blue
ENSG00000010310	GIPR	16.24381543	15.00625868	0.114326207	blue
ENSG00000010318	PHF7	16.38130909	16.38935648	-0.000708556	turquoise
ENSG00000010319	SEMA3G	16.56586201	18.09081965	-0.127044498	brown
ENSG00000010322	NISCH	19.30826607	19.97839679	-0.049222203	floralwhite
ENSG00000010327	STAB1	19.87227148	19.47595742	0.029062536	brown
ENSG00000010361	FUZ	18.01374021	17.31389761	0.057167228	blue
ENSG00000010379	SLC6A13	12.73916668	14.2154982	-0.158193753	midnightblue
ENSG00000010404	IDS	11.89467234	9.708265015	0.293030134	pink
ENSG00000010438	PRSS3	5.369097044	0	2.424679481	brown
ENSG00000010539	ZNF200	15.63778316	15.9853525	-0.031714549	blue
ENSG00000010610	CD4	20.41444004	20.47974726	-0.004607916	tan
ENSG00000010626	LRRC23	18.83536349	17.56667967	0.100602346	blue
ENSG00000010671	BTK	18.18010494	18.51566669	-0.02638597	blue
ENSG00000010704	HFE	17.00699415	17.07844831	-0.006048724	turquoise
ENSG00000010803	SCMH1	18.23864502	18.36200306	-0.009724894	brown
ENSG00000010810	FYN	19.1279278	19.63990809	-0.038107588	brown
ENSG00000010818	HIVEP2	16.82243329	16.88513532	-0.005367341	green
ENSG00000010932	FMO1	15.60506908	11.80765458	0.402292321	brown
ENSG00000011007	ELOA	18.22117114	18.52040962	-0.023500318	blue
ENSG00000011009	LYPLA2	18.67453412	18.46016852	0.016656529	yellow
ENSG00000011021	CLCN6	16.22262454	17.849444	-0.137871894	steelblue
ENSG00000011028	MRC2	19.47940565	19.4896721	-0.000760159	blue
ENSG00000011052	NME1-NME2	21.08667791	20.68334272	0.02786246	brown
ENSG00000011083	SLC6A7	7.91655739	9.216794623	-0.21939191	greenyellow
ENSG00000011105	TSPAN9	18.75007039	19.07172796	-0.024539551	brown
ENSG00000011114	BTBD7	16.94586439	16.85449363	0.007799944	turquoise
ENSG00000011132	APBA3	16.76945508	16.85867499	-0.007655342	yellow
ENSG00000011143	MKS1	17.18732249	16.83073768	0.030246403	blue
ENSG00000011198	ABHD5	16.7234881	17.92446436	-0.100054219	salmon
ENSG00000011201	ANOS1	17.35804011	17.94782067	-0.048204611	brown
ENSG00000011243	AKAP8L	19.03592676	18.95111958	0.006441727	pink
ENSG00000011258	MBTD1	16.40036797	16.38624105	0.001243242	turquoise
ENSG00000011260	UTP18	17.49646727	16.84908863	0.054393097	red
ENSG00000011275	RNF216	17.84134947	17.88227728	-0.003305732	turquoise
ENSG00000011295	TTC19	18.79800474	18.86440604	-0.005087137	turquoise
ENSG00000011304	PTBP1	20.20934768	20.21930798	-0.000710865	yellow
ENSG00000011332	DPF1	0	0	0	grey
ENSG00000011347	SYT7	15.03580904	14.99615391	0.003809961	turquoise
ENSG00000011376	LARS2	16.54699182	16.62492987	-0.00677929	turquoise
ENSG00000011405	PIK3C2A	16.51894784	16.62310264	-0.009067882	turquoise
ENSG00000011422	PLAUR	19.03342475	19.29304143	-0.019545419	green
ENSG00000011426	ANLN	14.38964211	12.11150393	0.24865269	magenta
ENSG00000011451	WIZ	17.45630452	17.54615416	-0.007406675	yellow
ENSG00000011454	GPR21,RABGAP1	18.40908333	17.46513702	0.075939829	darkgreen
ENSG00000011465	DCN	23.51226356	23.26660355	0.015152814	lightgreen
ENSG00000011478	QPCTL	16.92909631	16.86342276	0.005607574	turquoise
ENSG00000011485	PPP5C	19.21993282	19.12429639	0.007196624	turquoise
ENSG00000011523	CEP68	17.11349186	16.84791991	0.022563676	blue
ENSG00000011566	MAP4K3	17.10789348	16.50250777	0.051976852	lightcyan
ENSG00000011590	ZBTB32	10.38663355	8.028476301	0.371530018	grey
ENSG00000011600	TYROBP	21.57397223	22.09066497	-0.034145015	tan
ENSG00000011638	TMEM159	18.54621229	18.10792829	0.034503075	blue
ENSG00000011677	GABRA3	5.012893102	1.811640828	1.468346512	blue
ENSG00000012048	BRCA1	11.342311	8.53796955	0.409749698	grey
ENSG00000012061	ERCC1	19.27900992	19.13039362	0.011164405	blue
ENSG00000012124	CD22	16.66988467	16.6942171	-0.002104315	black
ENSG00000012171	SEMA3B	19.48303572	20.13287495	-0.047334716	brown
ENSG00000012174	MBTPS2	16.19133735	16.22149824	-0.002684923	turquoise
ENSG00000012211	PRICKLE3	16.81292144	16.7913126	0.001855419	turquoise
ENSG00000012223	LTF	18.34754307	17.28667073	0.08592684	blue
ENSG00000012232	EXTL3	17.56784353	17.5076689	0.004950105	grey
ENSG00000012504	NR1H4	3.369274828	4.972378155	-0.561497907	brown
ENSG00000012660	ELOVL5	19.50226099	19.50755061	-0.000391251	green
ENSG00000012779	ALOX5	19.78923316	20.27203173	-0.034774979	blue
ENSG00000012817	KDM5D	15.75289736	12.23745999	0.36431306	palevioletred3
ENSG00000012822	CALCOCO1	20.13567973	20.21480183	-0.005657885	brown
ENSG00000012963	UBR7	17.66036387	17.7128711	-0.00428301	turquoise
ENSG00000012983	MAP4K5	17.40424533	17.44462062	-0.003342964	turquoise
ENSG00000013016	EHD3	16.36313968	16.77221307	-0.035623471	brown
ENSG00000013275	PSMC4	19.41397485	19.38706966	0.00200077	turquoise
ENSG00000013288	MAN2B2	18.58945543	18.6721387	-0.006402675	grey
ENSG00000013293	SLC7A14	1.697354418	1.635916011	0.053189159	purple
ENSG00000013306	SLC25A39	19.75256525	19.57433009	0.013077093	yellow
ENSG00000013364	MVP	20.78649874	20.75443214	0.002227313	yellow
ENSG00000013374	NUB1	18.32176908	17.52393742	0.064231843	purple
ENSG00000013375	PGM3	17.52288844	17.47630917	0.003840073	turquoise
ENSG00000013392	RWDD2A	16.14827477	16.01453993	0.011997688	magenta
ENSG00000013441	CLK1	20.52962369	20.24808333	0.019921833	turquoise
ENSG00000013503	POLR3B	15.4566251	15.74452735	-0.026625102	blue
ENSG00000013523	ANGEL1	17.6217918	17.68951662	-0.005533999	tan
ENSG00000013561	RNF14	18.26152027	18.29804872	-0.002882935	blue
ENSG00000013563	DNASE1L1	18.42941976	18.74143872	-0.024221059	blue
ENSG00000013573	DDX11	16.34057462	16.39126068	-0.004468102	grey
ENSG00000013583	HEBP1	18.96823516	19.21253761	-0.01846263	brown
ENSG00000013588	GPRC5A	20.91062338	21.52331525	-0.041664243	brown
ENSG00000013619	MAMLD1	15.89683107	16.32794132	-0.0386037	brown
ENSG00000013725	CD6	16.25809689	17.21045614	-0.082126944	blue
ENSG00000013810	TACC3	17.15990624	17.36681009	-0.017291117	black
ENSG00000014123	UFL1	16.76566036	16.65818549	0.009278047	turquoise
ENSG00000014138	POLA2	16.37819895	16.67439188	-0.025857429	turquoise
ENSG00000014164	ZC3H3	16.67749814	16.99754876	-0.027423828	yellow
ENSG00000014216	CAPN1	20.28017574	20.02917772	0.017966961	blue
ENSG00000014257	ACPP	15.49935478	15.25592172	0.022838813	violet
ENSG00000014641	MDH1	19.49287453	18.33949127	0.087993235	black
ENSG00000014824	SLC30A9	18.20951837	18.16714781	0.003360827	turquoise
ENSG00000014914	MTMR11	17.90138616	17.37083411	0.043404274	black
ENSG00000014919	COX15	18.17410184	18.05887278	0.009176224	grey
ENSG00000015133	CCDC88C	18.03879927	17.64153847	0.032126931	blue
ENSG00000015153	YAF2	16.05457162	16.22264697	-0.015025066	blue
ENSG00000015171	ZMYND11	18.89581623	18.90392929	-0.000619299	turquoise
ENSG00000015285	WAS	17.74296758	18.25525308	-0.041064343	blue
ENSG00000015413	DPEP1	14.02381854	12.56065462	0.158967578	red
ENSG00000015475	BID	17.83850986	18.01590061	-0.014275669	turquoise
ENSG00000015479	MATR3	19.27605406	18.98682239	0.021811275	red
ENSG00000015520	NPC1L1	10.03072614	8.851827881	0.180378744	red
ENSG00000015532	XYLT2	17.52277003	17.3284232	0.016090474	green
ENSG00000015568	RGPD5	9.733426521	8.262223917	0.236417616	grey
ENSG00000015592	STMN4	2.221109909	2.016515206	0.1394165	orange
ENSG00000015676	NUDCD3	19.22374929	19.26513007	-0.003102188	turquoise
ENSG00000016082	ISL1	4.887153383	0	2.288994384	brown
ENSG00000016391	CHDH	15.31878906	14.98891635	0.031406173	tan
ENSG00000016402	IL20RA	16.16720568	16.56361177	-0.034946947	blue
ENSG00000016490	CLCA1	0.187078862	0	-2.418281536	darkorange2
ENSG00000016602	CLCA4	5.843217509	0.876619385	2.736740507	blue
ENSG00000016864	GLT8D1	19.69765428	19.3121149	0.02851767	blue
ENSG00000017260	ATP2C1	19.3319313	19.42887957	-0.007216932	turquoise
ENSG00000017373	NA	13.32943247	12.11197756	0.138180919	blue
ENSG00000017427	IGF1	16.92022918	15.53165693	0.123537364	brown
ENSG00000017483	SLC38A5	18.76260905	18.62370619	0.010720254	grey
ENSG00000017621	NA	15.65904976	15.5381026	0.011186325	blue
ENSG00000017797	RALBP1	17.96400493	18.0713976	-0.008599062	brown
ENSG00000018189	RUFY3	18.29875033	18.25880226	0.003152996	turquoise
ENSG00000018236	CNTN1	14.85549742	14.28606458	0.056388364	red
ENSG00000018280	SLC11A1	19.74841881	20.21284028	-0.033534915	blue
ENSG00000018408	WWTR1	19.06899431	18.17543793	0.069238632	magenta
ENSG00000018510	AGPS	16.60652611	15.15366597	0.132083458	red
ENSG00000018607	NA	1.242629089	0.474331397	1.38942846	steelblue
ENSG00000018610	CXorf56	16.86175716	17.14478542	-0.024014961	brown
ENSG00000018625	ATP1A2	17.80344619	16.52905084	0.107152647	blue
ENSG00000018699	TTC27	16.26107206	16.4705072	-0.018462608	brown
ENSG00000018869	ZNF582	13.85251125	14.2192895	-0.037701841	blue
ENSG00000019102	VSIG2	18.55491138	19.18412277	-0.048111686	brown
ENSG00000019144	PHLDB1	19.10597941	19.43960828	-0.024974933	brown
ENSG00000019169	MARCO	20.47411349	21.24641689	-0.053418572	salmon
ENSG00000019186	CYP24A1	15.07266043	6.884666091	1.130475495	blue
ENSG00000019485	PRDM11	13.86762866	14.409287	-0.05527784	brown
ENSG00000019505	SYT13	9.586743376	10.09573204	-0.074632806	darkorange
ENSG00000019549	SNAI2	17.90131272	17.16003427	0.061012952	turquoise
ENSG00000019582	CD74	25.60236233	25.72322729	-0.006794724	royalblue
ENSG00000019991	HGF	16.95694041	16.65883736	0.025588167	turquoise
ENSG00000019995	ZRANB1	17.39449964	17.43756692	-0.003567574	turquoise
ENSG00000020129	NCDN	17.96553838	17.48352895	0.039235757	brown
ENSG00000020181	ADGRA2	18.67176508	18.57566411	0.007444525	brown
ENSG00000020219	NA	0.971011803	1.440580051	-0.569089093	red
ENSG00000020256	ZFP64	16.72860128	15.890716	0.074132692	black
ENSG00000020426	MNAT1	15.94778282	15.80019853	0.013413177	blue
ENSG00000020577	SAMD4A	16.81479125	17.21322967	-0.033786944	blue
ENSG00000020633	RUNX3	16.76298242	17.60491473	-0.070699387	blue
ENSG00000020922	MRE11	15.81902693	15.71307649	0.009695183	turquoise
ENSG00000021300	PLEKHB1	18.32193392	17.85346047	0.037368057	blue
ENSG00000021355	SERPINB1	19.96646861	20.11751378	-0.010872829	green
ENSG00000021461	CYP3A43	0.476394338	0	-1.069771828	darkmagenta
ENSG00000021488	SLC7A9	12.68714531	12.66830568	0.002143905	black
ENSG00000021574	SPAST	15.77693681	15.85771355	-0.007367646	turquoise
ENSG00000021602	NA	14.73264848	14.63864374	0.009234911	turquoise
ENSG00000021645	NRXN3	15.99040426	15.60339828	0.035346144	grey
ENSG00000021762	OSBPL5	18.11405008	18.21068756	-0.007676242	brown
ENSG00000021776	AQR	16.45856046	16.51015587	-0.004515584	turquoise
ENSG00000021826	CPS1	11.94913677	12.8523869	-0.105129918	black
ENSG00000021852	C8B	8.015532263	8.714097517	-0.120552934	yellow
ENSG00000022267	FHL1	0	0	0	grey
ENSG00000022277	RTF2	19.77758894	19.84618026	-0.004994802	turquoise
ENSG00000022355	GABRA1	0	0	0	grey
ENSG00000022556	NLRP2	15.20729446	15.78766135	-0.054033973	skyblue
ENSG00000022567	SLC45A4	16.56393281	16.7967282	-0.020134985	turquoise
ENSG00000022840	RNF10	19.76809839	19.789501	-0.001561139	turquoise
ENSG00000022976	ZNF839	16.83555746	16.95713369	-0.010380835	turquoise
ENSG00000023041	ZDHHC6	18.29680029	18.31528084	-0.001456449	turquoise
ENSG00000023171	GRAMD1B	13.88154712	14.87684104	-0.099899849	blue
ENSG00000023191	RNH1	20.68549922	20.87145855	-0.012911647	yellow
ENSG00000023228	NDUFS1	18.52807245	18.50179856	0.002047277	red
ENSG00000023287	RB1CC1	16.47918531	16.32522578	0.013541977	turquoise
ENSG00000023318	ERP44	17.1390767	17.32991817	-0.01597545	blue
ENSG00000023330	ALAS1	19.06139722	19.47521915	-0.030985688	grey
ENSG00000023445	BIRC3	17.41913976	17.74436072	-0.026687221	turquoise
ENSG00000023516	AKAP11	16.27254895	16.30323007	-0.002717572	turquoise
ENSG00000023572	GLRX2	16.03894584	16.34402277	-0.027183795	blue
ENSG00000023608	SNAPC1	15.50015556	15.54222736	-0.003910576	turquoise
ENSG00000023697	DERA	18.18396308	18.48222809	-0.023472028	brown
ENSG00000023734	STRAP	18.87556229	18.89520049	-0.001500204	turquoise
ENSG00000023839	ABCC2	11.74236908	12.50749887	-0.091069813	lightgreen
ENSG00000023843	NA	0.132302813	0.249137315	-0.913097383	thistle1
ENSG00000023892	DEF6	18.06398086	18.07056115	-0.000525445	black
ENSG00000023902	PLEKHO1	19.06535346	19.29294317	-0.017119967	blue
ENSG00000023909	GCLM	16.27698249	16.1160453	0.014335505	blue
ENSG00000024048	UBR2	17.27485641	16.5857406	0.058730285	thistle1
ENSG00000024422	EHD2	20.4497556	20.65001446	-0.01405919	brown
ENSG00000024526	DEPDC1	9.305896827	4.296165944	1.115095472	brown
ENSG00000024862	CCDC28A	18.16968211	18.10798433	0.004907216	blue
ENSG00000025039	RRAGD	17.01182192	17.16469905	-0.012906905	grey
ENSG00000025156	HSF2	16.46597629	16.20960369	0.022639234	blue
ENSG00000025293	PHF20	17.32902732	17.43284442	-0.008617307	green
ENSG00000025423	HSD17B6	17.31461798	19.21706544	-0.150397488	brown
ENSG00000025434	NR1H3	19.2460291	19.23681647	0.00069075	tan
ENSG00000025708	TYMP	20.81515442	20.8278751	-0.000881399	brown
ENSG00000025770	NCAPH2	18.30504555	18.64425212	-0.026489563	brown
ENSG00000025772	TOMM34	18.18965688	17.64732076	0.043669161	blue
ENSG00000025796	SEC63	18.55790902	18.28925123	0.021038154	turquoise
ENSG00000025800	KPNA6	18.28709321	18.28853156	-0.000113469	yellow
ENSG00000026025	VIM	24.33908961	24.24246866	0.005738587	lightgreen
ENSG00000026036	RTEL1-TNFRSF6B	17.96767853	17.96147318	0.000498338	yellow
ENSG00000026103	FAS	18.40409797	18.37227024	0.002497132	turquoise
ENSG00000026297	RNASET2	19.38981986	19.79509458	-0.029843561	blue
ENSG00000026508	CD44	21.13014431	21.28229391	-0.01035104	turquoise
ENSG00000026559	KCNG1	4.981656542	4.748261013	0.069226317	grey
ENSG00000026652	AGPAT4	16.92620481	16.98837837	-0.005289617	turquoise
ENSG00000026751	SLAMF7	18.32729889	17.72459461	0.048241544	brown
ENSG00000026950	BTN3A1	19.1974411	19.73766716	-0.040037464	brown
ENSG00000027001	MIPEP	14.96158518	15.93879498	-0.091279525	darkturquoise
ENSG00000027075	PRKCH	18.2570024	18.70425269	-0.034916416	brown
ENSG00000027644	INSRR	5.864158479	3.388047094	0.791470165	brown
ENSG00000027697	IFNGR1	19.82758447	20.38382416	-0.039915808	blue
ENSG00000027847	B4GALT7	18.04176765	17.8427279	0.016004494	yellow
ENSG00000027869	SH2D2A	15.41105891	16.38548759	-0.088452609	blue
ENSG00000028116	VRK2	16.88439489	16.93425651	-0.004254171	turquoise
ENSG00000028137	TNFRSF1B	18.79518431	19.20048935	-0.030780017	blue
ENSG00000028203	VEZT	18.33513035	18.25751283	0.006120279	turquoise
ENSG00000028277	POU2F2	14.79543833	15.04953713	-0.024566676	black
ENSG00000028310	BRD9	15.93627615	13.39015473	0.25114192	grey
ENSG00000028528	SNX1	19.19416458	19.42213598	-0.017034103	blue
ENSG00000028839	TBPL1	17.26090671	17.26895086	-0.000672186	grey
ENSG00000029153	ARNTL2	15.21768772	12.58300541	0.274272615	red
ENSG00000029363	BCLAF1	18.2908154	18.10384352	0.014823372	turquoise
ENSG00000029364	SLC39A9	18.30611087	18.22655122	0.006283719	red
ENSG00000029534	ANK1	8.882969453	6.091988949	0.544128705	grey
ENSG00000029559	IBSP	8.371472929	2.828136177	1.565629893	brown
ENSG00000029639	TFB1M	16.59694922	16.56818806	0.002502242	magenta
ENSG00000029725	RABEP1	17.69083582	17.67138322	0.00158724	turquoise
ENSG00000029993	HMGB3	17.60869028	16.35047641	0.106954934	brown
ENSG00000030066	NUP160	17.50345577	17.55255318	-0.004041112	turquoise
ENSG00000030110	BAK1	16.9580567	17.26914503	-0.026225804	turquoise
ENSG00000030304	MUSK	11.38934027	12.81546212	-0.170201321	lightgreen
ENSG00000030419	IKZF2	11.63722416	4.605440423	1.337335937	brown
ENSG00000030582	GRN	22.13596226	22.68260061	-0.035193969	salmon
ENSG00000031003	FAM13B	5.359094948	3.154540241	0.764559622	grey
ENSG00000031081	ARHGAP31	17.31327909	18.2964566	-0.079685282	brown
ENSG00000031544	NA	11.27397495	12.08861061	-0.100652172	saddlebrown
ENSG00000031691	CENPQ	14.87289712	14.93078517	-0.005604335	turquoise
ENSG00000031698	SARS	20.42190418	20.49199238	-0.004942868	blue
ENSG00000031823	RANBP3	18.45821067	18.54692209	-0.006917082	turquoise
ENSG00000032219	ARID4A	16.06661297	16.32522253	-0.023036833	turquoise
ENSG00000032389	EIPR1	17.70823723	17.69726256	0.000894387	turquoise
ENSG00000032444	PNPLA6	19.13751997	19.55744904	-0.031314323	blue
ENSG00000032742	IFT88	16.74123528	16.25902313	0.042165403	blue
ENSG00000033011	ALG1	17.26164997	17.13843662	0.01033486	turquoise
ENSG00000033030	ZCCHC8	17.00176068	17.15760512	-0.013164036	turquoise
ENSG00000033050	ABCF2	17.99156197	18.06155452	-0.005601626	turquoise
ENSG00000033100	CHPF2	18.42094115	18.27950233	0.01111998	yellow
ENSG00000033122	LRRC7	0.973606205	2.281999176	-1.228888003	red
ENSG00000033170	FUT8	17.58160131	16.97988439	0.050239839	brown
ENSG00000033178	UBA6	16.32748224	16.32860018	-9.88E-05	turquoise
ENSG00000033327	GAB2	17.69785329	18.41504361	-0.057310439	brown
ENSG00000033627	ATP6V0A1	18.75966947	19.11906468	-0.027377538	blue
ENSG00000033800	PIAS1	17.55573793	17.62784103	-0.005913152	turquoise
ENSG00000033867	SLC4A7	15.76480268	14.11336264	0.159645349	red
ENSG00000034053	APBA2	15.22916196	15.71742995	-0.045528778	blue
ENSG00000034063	NA	13.69579813	13.24324588	0.048476577	darkred
ENSG00000034152	MAP2K3	19.29862866	19.55413576	-0.01897544	green
ENSG00000034239	EFCAB1	17.06857451	14.78473183	0.2072345	blue
ENSG00000034510	TMSB10	21.62395117	21.6873957	-0.00422666	red
ENSG00000034533	ASTE1	16.02523292	16.32447467	-0.02669124	brown
ENSG00000034677	RNF19A	18.52206536	18.65863552	-0.010598508	turquoise
ENSG00000034693	PEX3	16.64055985	16.85315727	-0.018314919	brown
ENSG00000034713	GABARAPL2	20.23872984	20.1192342	0.008543358	magenta
ENSG00000034971	MYOC	15.5882672	15.51101308	0.007167649	grey
ENSG00000035115	SH3YL1	18.81231942	18.80883226	0.000267451	turquoise
ENSG00000035141	FAM136A	18.07764904	17.82088469	0.020638111	brown
ENSG00000035403	VCL	20.15371123	20.16002249	-0.000451718	brown
ENSG00000035499	DEPDC1B	11.63403634	9.219516742	0.335588679	darkred
ENSG00000035664	DAPK2	17.34398484	18.86635429	-0.121380265	brown
ENSG00000035681	NSMAF	17.26972567	17.38356721	-0.009478997	blue
ENSG00000035687	ADSS	16.45057839	15.40329849	0.094898983	green
ENSG00000035720	STAP1	14.17131048	14.12841623	0.004373424	black
ENSG00000035862	TIMP2	20.53887855	18.53277633	0.148278388	green
ENSG00000035928	RFC1	17.83509466	16.35500552	0.124986627	red
ENSG00000036054	TBC1D23	17.33263489	17.39617066	-0.005278779	turquoise
ENSG00000036257	CUL3	18.39182586	18.41982853	-0.00219492	turquoise
ENSG00000036448	MYOM2	14.16003993	14.02479993	0.013845143	turquoise
ENSG00000036473	OTC	11.25859001	12.16827692	-0.11209873	red
ENSG00000036530	CYP46A1	13.28864037	13.42185671	-0.014390758	brown
ENSG00000036549	ZZZ3	17.13658847	17.01787523	0.010029008	turquoise
ENSG00000036565	SLC18A1	0	0.502078305	0.994015709	violet
ENSG00000036672	USP2	15.65239566	13.99175839	0.161806202	darkturquoise
ENSG00000036828	CASR	1.97231572	1.176374829	0.745542691	palevioletred3
ENSG00000037042	TUBG2	18.13231325	18.08495052	0.003773339	grey
ENSG00000037241	RPL26L1	16.58551455	16.495016	0.007893594	pink
ENSG00000037280	FLT4	17.4558299	18.38275242	-0.074643848	brown
ENSG00000037474	NSUN2	18.62375969	18.67132135	-0.003679681	turquoise
ENSG00000037637	FBXO42	17.20110146	17.30150345	-0.008396459	grey60
ENSG00000037749	MFAP3	17.35307139	17.17087288	0.015227653	turquoise
ENSG00000037757	MRI1	18.11914251	17.92915504	0.015207182	green
ENSG00000037897	METTL1	16.78301702	16.86633832	-0.007144712	turquoise
ENSG00000037965	HOXC8	7.723984717	8.692046783	-0.17035063	blue
ENSG00000038002	AGA	17.61590703	17.71877946	-0.008400468	orange
ENSG00000038210	PI4K2B	17.32802877	17.30212324	0.002158454	turquoise
ENSG00000038219	BOD1L1	16.76554704	16.8812365	-0.009921023	turquoise
ENSG00000038274	MAT2B	19.5242613	19.54597692	-0.001603728	magenta
ENSG00000038295	TLL1	14.15106408	13.65134553	0.051867384	magenta
ENSG00000038358	EDC4	17.93757512	18.15382614	-0.017288772	green
ENSG00000038382	TRIO	18.51767389	18.47612823	0.003240421	turquoise
ENSG00000038427	VCAN	19.21295285	17.94096633	0.098821667	brown
ENSG00000038532	CLEC16A	17.84095954	17.79862409	0.003427491	grey
ENSG00000038945	MSR1	19.12977857	19.95064193	-0.060614993	blue
ENSG00000039068	CDH1	19.72376634	19.25436766	0.034749323	brown
ENSG00000039123	MTREX	17.31611497	17.09743575	0.018335317	lightcyan
ENSG00000039139	DNAH5	15.21943171	13.64763712	0.157263297	blue
ENSG00000039319	ZFYVE16	17.01946328	16.82197195	0.016838706	turquoise
ENSG00000039523	RIPOR1	19.17563368	19.72758694	-0.040940243	brown
ENSG00000039537	C6	16.99656346	12.25083938	0.472362477	blue
ENSG00000039560	RAI14	18.51549138	18.38658554	0.010079247	turquoise
ENSG00000039600	SOX30	9.030784857	6.742224692	0.421626669	blue
ENSG00000039650	PNKP	18.1252598	17.93976389	0.014840771	yellow
ENSG00000039987	BEST2	3.030377133	1.768964056	0.776592615	red
ENSG00000040199	PHLPP2	15.08837278	15.61065046	-0.049093427	blue
ENSG00000040275	SPDL1	14.87091681	12.81302706	0.214882243	turquoise
ENSG00000040341	STAU2	16.67270821	16.69798693	-0.002185719	blue
ENSG00000040487	PQLC2	17.38440327	17.50368182	-0.009864871	yellow
ENSG00000040531	CTNS	17.66189723	17.70513649	-0.003527641	turquoise
ENSG00000040608	RTN4R	14.59003284	15.59648322	-0.096237629	royalblue
ENSG00000040633	PHF23	17.95711059	17.82840704	0.010377426	brown
ENSG00000040731	CDH10	6.125772569	7.53402483	-0.298528983	blue
ENSG00000040933	INPP4A	17.42801119	17.47049213	-0.003512304	yellowgreen
ENSG00000041353	RAB27B	15.9243793	15.31498083	0.056293579	turquoise
ENSG00000041357	PSMA4	19.7206731	19.75840383	-0.00275761	turquoise
ENSG00000041515	MYO16	11.12600691	7.278078404	0.612306409	turquoise
ENSG00000041802	LSG1	18.05855149	18.1752468	-0.009292779	green
ENSG00000041880	PARP3	18.2785057	18.22198967	0.004467636	darkgreen
ENSG00000041982	TNC	19.90476526	18.76479334	0.085085456	brown
ENSG00000041988	THAP3	17.4904022	17.39517848	0.007875984	turquoise
ENSG00000042062	RIPOR3	15.51474703	15.7375848	-0.020573978	blue
ENSG00000042088	TDP1	15.84463994	15.9500108	-0.009562526	turquoise
ENSG00000042286	AIFM2	17.03943178	17.09766953	-0.004922468	turquoise
ENSG00000042304	C2orf83	0	0.990941769	0.013127813	purple
ENSG00000042317	SPATA7	16.19029394	15.7726044	0.037708279	blue
ENSG00000042429	MED17	16.84322466	16.94825446	-0.008968323	blue
ENSG00000042445	RETSAT	19.11760723	19.20215344	-0.006366146	salmon
ENSG00000042493	CAPG	21.16937369	21.3768058	-0.01406771	tan
ENSG00000042753	AP2S1	19.64702986	19.55252526	0.006956282	grey
ENSG00000042781	USH2A	0.997603919	0.535092005	0.898680159	mediumpurple3
ENSG00000042813	ZPBP	1.941290921	2.336782381	-0.26750705	red
ENSG00000042832	TG	11.14995706	8.056353509	0.468839259	brown
ENSG00000042980	ADAM28	15.95474269	15.01979802	0.087119929	brown
ENSG00000043039	BARX2	13.88511869	10.82275863	0.359471232	blue
ENSG00000043093	DCUN1D1	16.3448013	16.37293841	-0.002481423	turquoise
ENSG00000043143	JADE2	18.38254614	18.51321299	-0.010218692	brown
ENSG00000043355	ZIC2	0.627945281	0.811573011	-0.37008204	brown4
ENSG00000043462	LCP2	17.93588696	18.58882512	-0.051586499	blue
ENSG00000043514	TRIT1	17.36307581	17.0718025	0.024407148	blue
ENSG00000043591	ADRB1	15.91370376	17.46892787	-0.134521419	brown
ENSG00000044012	GUCA2B	4.066370751	8.114965155	-0.996843141	brown
ENSG00000044090	CUL7	17.55592746	17.45842304	0.008034963	blue
ENSG00000044115	CTNNA1	20.92659323	20.90971879	0.001163806	yellow
ENSG00000044446	PHKA2	17.76255157	17.7641462	-0.000129512	turquoise
ENSG00000044459	CNTLN	14.27760852	14.61254461	-0.033453079	turquoise
ENSG00000044524	EPHA3	15.77476738	14.58125604	0.113503731	brown
ENSG00000044574	HSPA5	20.58474994	20.22601763	0.025363633	brown
ENSG00000046604	DSG2	17.20688728	16.73562515	0.040063695	brown
ENSG00000046647	GEMIN8	17.65202242	17.73635637	-0.006876178	green
ENSG00000046651	OFD1	16.85852429	16.96880007	-0.009406294	turquoise
ENSG00000046653	GPM6B	16.92091207	17.49748877	-0.048340547	brown
ENSG00000046774	MAGEC2	0	0	0	grey
ENSG00000046889	PREX2	13.83969784	14.13218783	-0.030172384	blue
ENSG00000047056	WDR37	17.28451279	17.45207871	-0.013918947	blue
ENSG00000047188	YTHDC2	16.88460082	16.81231396	0.006189769	turquoise
ENSG00000047230	CTPS2	16.78133039	16.86200803	-0.006919257	grey
ENSG00000047249	ATP6V1H	18.49251573	18.54190671	-0.003848105	green
ENSG00000047315	POLR2B	19.26811322	19.00311046	0.019979726	turquoise
ENSG00000047346	FAM214A	17.17775864	16.85941799	0.026987072	turquoise
ENSG00000047365	ARAP2	14.75499844	14.84329513	-0.00860763	violet
ENSG00000047410	TPR	17.92676084	17.8128574	0.009195872	turquoise
ENSG00000047457	CP	18.75675849	16.44421761	0.189830157	blue
ENSG00000047578	KIAA0556	17.37344418	16.77193952	0.050834256	blue
ENSG00000047579	DTNBP1	17.80868915	17.95779899	-0.012029209	turquoise
ENSG00000047597	XK	13.4381442	13.64778318	-0.022332716	grey
ENSG00000047617	ANO2	14.03562898	14.76060382	-0.072658023	brown
ENSG00000047621	C12orf4	16.00908543	16.14558234	-0.012248585	turquoise
ENSG00000047634	SCML1	15.71086099	16.66945221	-0.08544445	greenyellow
ENSG00000047644	WWC3	18.29960894	18.88219634	-0.045213768	brown
ENSG00000047648	ARHGAP6	16.35299994	17.08051806	-0.062796412	brown
ENSG00000047662	FAM184B	15.53273875	15.63950681	-0.009882789	turquoise
ENSG00000047849	MAP4	20.58954334	20.71787624	-0.00896429	brown
ENSG00000047932	GOPC	17.52722268	17.22775099	0.024863033	turquoise
ENSG00000047936	ROS1	17.50513063	17.64165095	-0.01120775	turquoise
ENSG00000048028	USP28	16.868159	16.57335604	0.025436754	blue
ENSG00000048052	HDAC9	13.76685823	12.24202538	0.169357091	yellow
ENSG00000048140	TSPAN17	18.18917065	18.13761623	0.004094904	turquoise
ENSG00000048162	NOP16	15.40127144	17.83539267	-0.211693522	royalblue
ENSG00000048342	CC2D2A	17.86054999	16.85510963	0.083590495	blue
ENSG00000048392	RRM2B	17.79284549	17.50005452	0.023937833	turquoise
ENSG00000048405	ZNF800	16.87221652	16.31715285	0.048260168	red
ENSG00000048462	TNFRSF17	15.88081984	13.70413675	0.21267394	darkgreen
ENSG00000048471	SNX29	17.00969192	17.14446839	-0.011386159	turquoise
ENSG00000048540	LMO3	18.92092618	18.58177659	0.026094267	brown
ENSG00000048544	MRPS10	17.31803565	17.31131528	0.000559955	white
ENSG00000048545	GUCA1A	0.632679951	0.250585966	1.336170261	darkmagenta
ENSG00000048649	RSF1	16.01143841	16.033152	-0.001955157	turquoise
ENSG00000048707	VPS13D	17.7955952	17.79839995	-0.000227364	grey
ENSG00000048740	CELF2	18.25407598	18.51162307	-0.020212752	turquoise
ENSG00000048828	FAM120A	19.71076492	19.41466364	0.021837052	brown
ENSG00000048991	R3HDM1	16.96968062	16.86064639	0.009299566	blue
ENSG00000049089	COL9A2	15.19201509	12.61881243	0.2677371	orangered4
ENSG00000049130	KITLG	18.06418539	17.9003818	0.013141838	turquoise
ENSG00000049167	ERCC8	15.66573653	15.74648266	-0.007417006	blue
ENSG00000049192	ADAMTS6	14.21132253	13.38492668	0.086431584	turquoise
ENSG00000049239	H6PD	18.85100436	18.84258443	0.000644533	grey
ENSG00000049245	VAMP3	19.86886745	20.11910446	-0.01805645	brown
ENSG00000049246	PER3	12.42074269	14.8448578	-0.257211832	grey
ENSG00000049247	UTS2	8.586644991	9.785457506	-0.188544758	grey
ENSG00000049249	TNFRSF9	12.72243081	13.36037939	-0.070586631	cyan
ENSG00000049283	EPN3	9.829777721	1.849080695	2.410350607	blue
ENSG00000049319	NA	14.64945096	10.75049464	0.446443555	blue
ENSG00000049323	LTBP1	20.02055942	18.91569204	0.081898728	brown
ENSG00000049449	RCN1	18.73538694	18.49950659	0.018278981	turquoise
ENSG00000049540	ELN	21.36736326	21.13568156	0.015728254	grey
ENSG00000049541	RFC2	17.65386955	17.88465536	-0.018737875	turquoise
ENSG00000049618	ARID1B	18.24199473	18.16291047	0.006268093	yellow
ENSG00000049656	CLPTM1L	20.52302244	20.43512466	0.006192169	yellow
ENSG00000049759	NEDD4L	18.11979127	18.60241459	-0.037923559	brown
ENSG00000049768	FOXP3	14.75933961	14.24834623	0.050833691	brown
ENSG00000049769	PPP1R3F	15.29774746	15.35898331	-0.005763483	turquoise
ENSG00000049860	HEXB	20.59320526	20.61917405	-0.001818145	tan
ENSG00000049883	PTCD2	15.45953277	15.34993459	0.01026421	turquoise
ENSG00000050030	NEXMIF	8.826908968	4.965797486	0.829882892	blue
ENSG00000050130	JKAMP	18.80685916	18.65589057	0.011627701	turquoise
ENSG00000050165	DKK3	20.79401128	20.64380861	0.010458928	grey
ENSG00000050327	ARHGEF5	2.077682605	0	1.054975279	mediumpurple3
ENSG00000050344	NFE2L3	15.98015611	16.40571204	-0.037916708	blue
ENSG00000050393	MCUR1	17.23658646	17.57581193	-0.028117246	brown
ENSG00000050405	LIMA1	19.31451776	19.02217158	0.022003702	turquoise
ENSG00000050426	LETMD1	19.17191819	19.02628262	0.011000975	green
ENSG00000050438	SLC4A8	15.08141605	14.5213481	0.054596502	blue
ENSG00000050555	LAMC3	16.4450524	18.397569	-0.16186154	brown
ENSG00000050628	PTGER3	12.91690934	9.334818777	0.468566995	grey
ENSG00000050730	TNIP3	13.13489156	12.08274152	0.120456458	brown
ENSG00000050748	MAPK9	16.26730915	17.10353207	-0.072318661	violet
ENSG00000050767	COL23A1	14.55188767	14.0677128	0.048818525	blue
ENSG00000050820	BCAR1	18.52798593	18.87134455	-0.026491153	yellow
ENSG00000051009	FAM160A2	18.14749256	18.14110304	0.000508045	turquoise
ENSG00000051108	HERPUD1	20.87928339	20.54513535	0.023275363	grey
ENSG00000051128	HOMER3	17.98746009	17.76824893	0.017689976	cyan
ENSG00000051180	RAD51	10.09899261	10.13864076	-0.005652861	grey
ENSG00000051341	POLQ	11.38878131	10.10149638	0.173044354	cyan
ENSG00000051523	CYBA	21.16836595	21.06230581	0.007246522	yellow
ENSG00000051596	THOC3	16.68983824	16.65092288	0.003367831	turquoise
ENSG00000051620	HEBP2	18.95066854	18.62339662	0.025132522	blue
ENSG00000051825	MPHOSPH9	14.85608108	14.5323683	0.03178376	turquoise
ENSG00000052126	PLEKHA5	17.23312685	16.7405817	0.041834834	blue
ENSG00000052344	PRSS8	18.80731953	19.35905667	-0.041714408	brown
ENSG00000052723	SIKE1	16.63595416	16.58418613	0.004496401	turquoise
ENSG00000052749	RRP12	17.29158774	17.42370904	-0.010981422	green
ENSG00000052795	FNIP2	17.52346712	17.81984769	-0.024196757	turquoise
ENSG00000052802	MSMO1	18.54023068	19.2341043	-0.053007453	blue
ENSG00000052841	TTC17	18.36088313	18.38125035	-0.001599454	turquoise
ENSG00000052850	ALX4	8.15707876	6.109572337	0.416981185	turquoise
ENSG00000053108	FSTL4	12.61582336	12.3804421	0.027171532	lightcyan
ENSG00000053254	FOXN3	18.1942542	18.12341325	0.005628227	turquoise
ENSG00000053328	METTL24	14.37913071	14.10794385	0.027468722	blue
ENSG00000053371	AKR7A2	19.20114377	18.93139085	0.020411845	blue
ENSG00000053372	MRTO4	17.222206	17.24246749	-0.001696296	turquoise
ENSG00000053438	NNAT	15.35857801	14.67693859	0.065493575	brown
ENSG00000053501	USE1	17.83857758	18.01608061	-0.014284606	turquoise
ENSG00000053524	MCF2L2	12.51077734	8.779828123	0.51090683	red
ENSG00000053702	NRIP2	15.77078078	15.42781797	0.031720058	darkorange
ENSG00000053747	LAMA3	17.34512366	18.40338286	-0.085440857	brown
ENSG00000053770	AP5M1	17.16945253	17.17827294	-0.000740961	turquoise
ENSG00000053900	ANAPC4	18.22628781	17.74239498	0.038819988	blue
ENSG00000053918	KCNQ1	18.19031616	18.3551303	-0.013012738	turquoise
ENSG00000054116	TRAPPC3	19.4305716	19.4438861	-0.000988246	green
ENSG00000054118	THRAP3	19.0921603	19.05349712	0.002924537	yellow
ENSG00000054148	PHPT1	20.15850031	19.85142355	0.022145847	yellow
ENSG00000054179	ENTPD2	14.946968	13.66091871	0.129798353	blue
ENSG00000054219	LY75	16.48223454	16.32832354	0.013535171	brown
ENSG00000054267	ARID4B	17.15987802	17.12958472	0.002549121	turquoise
ENSG00000054277	OPN3	17.189843	18.01780954	-0.067867263	blue
ENSG00000054282	SDCCAG8	18.1238783	18.1965748	-0.005775204	turquoise
ENSG00000054356	PTPRN	1.446023168	0	0.532090667	darkmagenta
ENSG00000054392	HHAT	16.44281507	15.92179641	0.046454195	blue
ENSG00000054523	KIF1B	17.46064166	17.55731697	-0.007965819	green
ENSG00000054598	FOXC1	16.49615061	15.47449386	0.092237188	blue
ENSG00000054611	TBC1D22A	18.35081066	18.51958808	-0.013208213	turquoise
ENSG00000054654	SYNE2	18.62314872	18.47163538	0.011785417	blue
ENSG00000054690	PLEKHH1	14.5043321	14.62695346	-0.012145449	turquoise
ENSG00000054793	ATP9A	18.23642345	17.7323756	0.040436987	blue
ENSG00000054796	SPO11	0	0	0	grey
ENSG00000054803	CBLN4	14.2523559	13.22336255	0.108111331	grey
ENSG00000054938	CHRDL2	14.98151587	13.17472249	0.185411033	darkturquoise
ENSG00000054965	FAM168A	17.3982648	17.26876335	0.010778655	lightcyan
ENSG00000054967	RELT	16.44339958	16.94143976	-0.043047888	blue
ENSG00000054983	GALC	18.30618089	18.33380515	-0.002175404	lightsteelblue1
ENSG00000055044	NOP58	18.17721174	18.15728774	0.001582202	turquoise
ENSG00000055070	SZRD1	18.02214067	18.93777817	-0.071496695	salmon
ENSG00000055118	KCNH2	15.33520149	15.27520525	0.005655357	darkorange2
ENSG00000055130	CUL1	18.34818294	18.47626792	-0.010036175	turquoise
ENSG00000055147	FAM114A2	16.81215105	16.89993149	-0.007513074	blue
ENSG00000055163	CYFIP2	17.78852549	17.87582235	-0.007062683	black
ENSG00000055208	TAB2	18.62040052	18.72415854	-0.00801678	turquoise
ENSG00000055211	GINM1	18.69106751	18.67844153	0.000974882	turquoise
ENSG00000055332	EIF2AK2	17.01681535	17.12135131	-0.008835505	turquoise
ENSG00000055483	USP36	17.53285715	17.73373747	-0.016435507	green
ENSG00000055609	KMT2C	16.71880081	15.96717695	0.06636211	lightcyan
ENSG00000055732	MCOLN3	16.58717314	17.04157844	-0.038990931	brown
ENSG00000055813	CCDC85A	14.67004547	16.53945507	-0.17303836	brown
ENSG00000055917	PUM2	18.88048773	18.6045765	0.021238483	turquoise
ENSG00000055950	MRPL43	19.70346372	19.6231141	0.005895258	yellow
ENSG00000055955	ITIH4	17.15818575	17.02672024	0.011096452	red
ENSG00000055957	ITIH1	6.124195135	2.4590054	1.316445349	brown
ENSG00000056050	HPF1	16.63684536	16.71344203	-0.006626979	turquoise
ENSG00000056097	ZFR	18.27626579	18.16341549	0.008935813	turquoise
ENSG00000056277	ZNF280C	13.93193738	14.14305514	-0.021697907	turquoise
ENSG00000056291	NPFFR2	3.200656288	0.603794207	2.406238937	yellowgreen
ENSG00000056345	NA	16.79092437	16.16626995	0.054694812	brown
ENSG00000056487	PHF21B	0	0.372549878	1.424494505	plum1
ENSG00000056558	TRAF1	16.73345132	16.8397045	-0.009131786	darkmagenta
ENSG00000056586	RC3H2	17.00972364	17.02312602	-0.001136287	turquoise
ENSG00000056661	NA	17.91790317	18.10897823	-0.01530333	brown
ENSG00000056736	IL17RB	15.82622491	16.12650516	-0.027116655	black
ENSG00000056972	TRAF3IP2	17.82202676	16.30403722	0.128432162	purple
ENSG00000056998	GYG2	15.02328069	10.06399749	0.577996427	red
ENSG00000057019	DCBLD2	15.41429526	13.45914766	0.195681881	red
ENSG00000057149	SERPINB3	14.13875488	6.180601076	1.19383602	blue
ENSG00000057252	SOAT1	17.80998913	17.63585584	0.014175047	brown
ENSG00000057294	PKP2	14.6961592	13.6824844	0.103108948	brown
ENSG00000057468	MSH4	7.928445075	8.83737145	-0.156579372	turquoise
ENSG00000057593	F7	7.617441967	7.493680165	0.0236322	grey
ENSG00000057608	GDI2	20.38255146	20.22056238	0.011511535	brown
ENSG00000057657	PRDM1	15.38401537	17.31137662	-0.170288345	midnightblue
ENSG00000057663	ATG5	17.60572688	17.59224344	0.001105319	turquoise
ENSG00000057704	TMCC3	15.98222581	16.32801101	-0.030880717	brown
ENSG00000057757	PITHD1	19.09572232	19.15558423	-0.004515534	tan
ENSG00000057935	MTA3	17.8393454	17.59534315	0.019869027	green
ENSG00000058056	USP13	15.70449956	16.22775686	-0.047285621	blue
ENSG00000058063	ATP11B	17.2262699	16.35264958	0.075085929	red
ENSG00000058085	LAMC2	18.48208098	18.55369758	-0.005579526	green
ENSG00000058091	CDK14	13.61991746	15.79607741	-0.213848383	grey
ENSG00000058262	SEC61A1	21.02320461	20.78702435	0.016299347	brown
ENSG00000058272	PPP1R12A	17.8405178	17.65331891	0.015218045	turquoise
ENSG00000058335	RASGRF1	16.35318666	17.37400192	-0.087358309	blue
ENSG00000058404	CAMK2B	0.495159078	0	-1.014036007	grey60
ENSG00000058453	CROCC	15.06112261	14.18793258	0.086164928	blue
ENSG00000058600	POLR3E	17.90193313	17.86387505	0.00307032	grey
ENSG00000058668	ATP2B4	19.63611942	19.72278916	-0.006353744	green
ENSG00000058673	ZC3H11A	18.99872147	18.79121132	0.015844266	turquoise
ENSG00000058729	RIOK2	14.95092897	12.0303968	0.313550901	palevioletred3
ENSG00000058799	YIPF1	18.34678035	18.16875865	0.014067056	brown
ENSG00000058804	NDC1	15.99703629	16.00956483	-0.001129446	darkred
ENSG00000058866	DGKG	14.65556496	14.35733993	0.029660107	cyan
ENSG00000059122	FLYWCH1	17.74781359	17.78276331	-0.00283822	yellow
ENSG00000059145	UNKL	16.82882261	16.72563886	0.008872928	royalblue
ENSG00000059377	TBXAS1	11.97254009	14.55366555	-0.281653295	grey
ENSG00000059378	PARP12	19.05053761	19.49888187	-0.033559686	brown
ENSG00000059573	ALDH18A1	18.33845988	17.78503948	0.044208305	brown
ENSG00000059588	TARBP1	18.2055405	18.08206122	0.009818429	turquoise
ENSG00000059691	GATB	16.815916	16.97680726	-0.013737796	turquoise
ENSG00000059728	MXD1	16.68765834	16.97336201	-0.02449083	blue
ENSG00000059758	CDK17	17.00645061	17.28336553	-0.023302106	green
ENSG00000059769	DNAJC25	15.92335307	15.99642929	-0.00660574	turquoise
ENSG00000059804	SLC2A3	18.89328836	19.760603	-0.064753149	brown
ENSG00000059915	PSD	14.88742698	15.19338148	-0.029348563	darkturquoise
ENSG00000060069	CTDP1	17.00579393	17.23741981	-0.019517479	turquoise
ENSG00000060138	YBX3	20.13786442	20.04393466	0.006744957	green
ENSG00000060140	STYK1	13.75413832	13.28990371	0.049535107	blue
ENSG00000060237	WNK1	19.16920529	19.25998545	-0.006816086	turquoise
ENSG00000060339	CCAR1	17.36528396	17.12092762	0.020445132	turquoise
ENSG00000060491	OGFR	18.63101373	18.95811409	-0.025109281	blue
ENSG00000060558	GNA15	17.56037943	17.57046583	-0.000828423	brown
ENSG00000060566	CREB3L3	0	0.510901659	0.968882474	yellowgreen
ENSG00000060642	PIGV	17.38026674	17.36795224	0.00102256	turquoise
ENSG00000060656	PTPRU	18.57477884	18.07354178	0.039465782	blue
ENSG00000060688	SNRNP40	18.33556415	18.40960072	-0.005813681	turquoise
ENSG00000060709	RIMBP2	11.38487719	10.85851506	0.068291906	floralwhite
ENSG00000060718	COL11A1	6.625595563	1.990506679	1.734914429	brown
ENSG00000060749	QSER1	15.64798165	15.52400151	0.011476105	turquoise
ENSG00000060762	MPC1	19.10209417	19.29343211	-0.014378997	brown
ENSG00000060971	ACAA1	18.83319002	19.89924415	-0.079436244	orange
ENSG00000060982	BCAT1	16.62311908	16.21753583	0.035636482	turquoise
ENSG00000061273	HDAC7	19.83317366	19.92924978	-0.00697185	brown
ENSG00000061337	LZTS1	16.02299102	16.23493227	-0.018957884	blue
ENSG00000061455	PRDM6	16.24668228	15.31827617	0.084891183	green
ENSG00000061492	WNT8A	0	0	0	grey
ENSG00000061656	SPAG4	16.72316817	15.55667637	0.104314323	brown
ENSG00000061676	NCKAP1	19.14305413	19.0026453	0.010620753	turquoise
ENSG00000061794	MRPS35	17.99984004	17.9714721	0.002275496	brown
ENSG00000061918	GUCY1B1	17.67123467	17.68812114	-0.001377968	brown
ENSG00000061936	SFSWAP	17.75502014	17.87410205	-0.009643769	brown
ENSG00000061938	TNK2	18.92812041	18.75544033	0.013222022	yellow
ENSG00000061987	MON2	17.02123369	16.85913708	0.013804911	turquoise
ENSG00000062038	CDH3	18.32424689	15.73944677	0.219369074	brown
ENSG00000062096	ARSF	4.519594006	6.167735265	-0.448547661	brown
ENSG00000062194	GPBP1	18.82274184	18.73368918	0.006841761	turquoise
ENSG00000062282	DGAT2	15.49535081	15.80576613	-0.028615549	saddlebrown
ENSG00000062370	ZNF112	14.51368561	14.43712471	0.00763048	turquoise
ENSG00000062485	CS	19.28525915	19.32183337	-0.002733459	red
ENSG00000062524	LTK	15.69024157	17.11435322	-0.125339207	brown
ENSG00000062582	MRPS24	19.81282342	19.62216003	0.013950623	turquoise
ENSG00000062598	ELMO2	18.72169964	18.85550604	-0.010274455	blue
ENSG00000062650	WAPL	17.63202517	17.83994934	-0.01691333	turquoise
ENSG00000062716	VMP1	19.32778322	19.14398834	0.013784755	turquoise
ENSG00000062725	APPBP2	16.81595445	16.80319789	0.001094841	turquoise
ENSG00000062822	POLD1	16.82362153	17.10149459	-0.023634116	yellow
ENSG00000063015	SEZ6	0.439170276	2.124411637	-2.274211021	red
ENSG00000063046	EIF4B	20.28252018	20.09114517	0.013677126	brown
ENSG00000063127	SLC6A16	15.17457643	15.19205148	-0.001660452	blue
ENSG00000063169	BICRA	15.98145298	16.2545521	-0.024445223	yellow
ENSG00000063176	SPHK2	16.69057805	16.74456769	-0.004659208	yellow
ENSG00000063177	RPL18	22.84563682	22.68391108	0.010249252	pink
ENSG00000063180	CA11	11.38407595	11.24194941	0.018124965	grey
ENSG00000063241	ISOC2	18.41413766	18.22601614	0.014814587	yellow
ENSG00000063244	U2AF2	19.53648698	19.46345943	0.00540291	brown
ENSG00000063245	EPN1	19.33049152	19.3781227	-0.003550491	yellow
ENSG00000063322	MED29	17.98002415	18.08651406	-0.008519416	brown
ENSG00000063438	NA	6.415055031	6.658370003	-0.053707401	grey
ENSG00000063515	GSC2	0	0	0	grey
ENSG00000063587	ZNF275,LOC105373378	16.82740504	16.85475886	-0.002343271	grey
ENSG00000063601	MTMR1	18.58368153	17.67895451	0.072003376	red
ENSG00000063660	GPC1	18.81221159	17.92790658	0.069462428	brown
ENSG00000063761	ADCK1	16.35215251	16.5018912	-0.013150817	turquoise
ENSG00000063854	HAGH	3.330062128	6.138077701	-0.882237815	red
ENSG00000063978	RNF4	18.11420977	17.20255761	0.074498794	cyan
ENSG00000064012	CASP8	18.20749095	18.45636592	-0.019586384	blue
ENSG00000064042	LIMCH1	19.65006416	20.32426497	-0.048669155	brown
ENSG00000064102	INTS13	16.15657283	16.22860131	-0.006417462	turquoise
ENSG00000064115	TM7SF3	18.60897459	18.30663462	0.023631961	brown
ENSG00000064195	DLX3	11.92586613	7.240363061	0.719960101	brown
ENSG00000064199	SPA17	17.00354915	15.90744489	0.096133788	blue
ENSG00000064201	TSPAN32	15.82508608	16.65443568	-0.073693123	blue
ENSG00000064205	CCN5	20.11455877	19.53423566	0.042235285	darkorange2
ENSG00000064218	DMRT3	9.214861287	5.537426322	0.734746851	blue
ENSG00000064225	ST3GAL6	15.05759307	13.36551644	0.171975592	grey
ENSG00000064270	ATP2C2	17.58231884	17.75695154	-0.014258572	blue
ENSG00000064300	NGFR	16.26468844	14.14275588	0.201679913	salmon4
ENSG00000064309	CDON	16.19184455	15.81840839	0.033662897	brown
ENSG00000064313	TAF2	16.19429018	16.21734739	-0.002052629	turquoise
ENSG00000064393	HIPK2	17.2997178	17.63488452	-0.027683625	yellow
ENSG00000064419	TNPO3	17.74035041	18.04540015	-0.024596628	brown
ENSG00000064489	BORCS8-MEF2B,MEF2B	18.05534402	18.05958164	-0.000338563	turquoise
ENSG00000064490	RFXANK	18.37597963	18.37341026	0.000201735	yellow
ENSG00000064545	TMEM161A	17.64316759	17.67036559	-0.002222288	yellow
ENSG00000064547	LPAR2	17.13637402	17.25450062	-0.009910846	turquoise
ENSG00000064601	CTSA	21.07130959	20.99413992	0.005293296	darkred
ENSG00000064607	SUGP2	18.89597362	18.63552093	0.020023708	brown
ENSG00000064651	SLC12A2	16.83010615	16.17789529	0.057020348	red
ENSG00000064652	SNX24	17.698781	18.05203029	-0.028511105	blue
ENSG00000064655	EYA2	17.15559631	14.66220073	0.226577612	darkgrey
ENSG00000064666	CNN2	20.58622949	20.79107225	-0.01428455	cyan
ENSG00000064687	ABCA7	17.36989292	16.98053114	0.032707274	brown
ENSG00000064692	SNCAIP	14.86826646	12.56852795	0.24242076	magenta
ENSG00000064703	DDX20	16.27608485	16.48786753	-0.018651112	blue
ENSG00000064726	BTBD1	18.4505902	18.27347808	0.013915711	turquoise
ENSG00000064763	FAR2	16.0005108	16.34003159	-0.03029281	blue
ENSG00000064787	BCAS1	15.85344672	13.95190207	0.184334714	blue
ENSG00000064835	POU1F1	5.648777452	7.783321347	-0.462447259	blue
ENSG00000064886	CHI3L2	17.46000022	19.16703108	-0.134573308	brown
ENSG00000064932	SBNO2	19.06413692	19.07787623	-0.001039359	green
ENSG00000064933	PMS1	16.49832515	16.2960967	0.017793128	turquoise
ENSG00000064961	HMG20B	19.62980171	19.36114228	0.019881527	yellow
ENSG00000064989	CALCRL	18.37998291	19.19663905	-0.06271832	brown
ENSG00000064995	TAF11	18.05805794	18.32610592	-0.021257517	blue
ENSG00000064999	ANKS1A	18.04670085	18.54359392	-0.039185759	brown
ENSG00000065000	AP3D1	19.34215409	19.30137815	0.003044612	brown
ENSG00000065029	ZNF76	18.86721809	18.78852381	0.006029998	green
ENSG00000065054	SLC9A3R2	19.92451403	20.70882392	-0.055701087	brown
ENSG00000065057	NTHL1	11.03143929	10.16013094	0.118702039	grey
ENSG00000065060	UHRF1BP1	16.18373149	16.48411887	-0.026532483	blue
ENSG00000065135	GNAI3	18.15115635	18.21509014	-0.005072674	turquoise
ENSG00000065150	IPO5	19.33381434	19.13100223	0.015213837	brown
ENSG00000065154	OAT	19.37259242	19.01330723	0.027007527	brown
ENSG00000065183	WDR3	14.35784674	12.80712721	0.164892505	blue
ENSG00000065243	PKN2	17.17084896	17.12160889	0.004143094	turquoise
ENSG00000065268	WDR18	17.68235424	17.71098739	-0.002334276	yellow
ENSG00000065308	TRAM2	17.94045662	17.85430793	0.006944397	blue
ENSG00000065320	NTN1	17.40885513	15.94810607	0.126436224	blue
ENSG00000065325	GLP2R	13.58916848	12.09552388	0.167983924	magenta
ENSG00000065328	MCM10	11.73995723	7.43243487	0.659520331	blue
ENSG00000065357	DGKA	18.31995	17.90618061	0.032957922	brown
ENSG00000065361	ERBB3	18.66262	18.69053531	-0.002156352	blue
ENSG00000065371	ROPN1	0	0	0	grey
ENSG00000065413	ANKRD44	17.06689668	17.49973614	-0.036132416	blue
ENSG00000065427	KARS	19.69356863	19.69280442	5.60E-05	brown
ENSG00000065457	ADAT1	16.4418229	16.48417745	-0.00371164	yellow
ENSG00000065485	PDIA5	18.37148583	18.49910581	-0.009987225	blue
ENSG00000065491	TBC1D22B	16.86098929	16.87036569	-0.00080206	turquoise
ENSG00000065518	NDUFB4	20.02103075	19.83827349	0.013229776	purple
ENSG00000065526	SPEN	17.82135132	17.91653008	-0.007684521	yellow
ENSG00000065534	MYLK	18.51382741	17.07681466	0.116564284	mediumpurple3
ENSG00000065548	ZC3H15	18.14760793	18.16286164	-0.001212127	turquoise
ENSG00000065559	MAP2K4	17.18159596	17.31221919	-0.01092662	turquoise
ENSG00000065600	TMEM206	15.58252079	15.3698741	0.01982329	plum1
ENSG00000065609	SNAP91	0	0.604192169	0.72692061	black
ENSG00000065613	SLK	17.44325936	17.58990071	-0.012077699	turquoise
ENSG00000065615	CYB5R4	16.64134071	16.84248699	-0.017333516	turquoise
ENSG00000065618	COL17A1	16.9232102	9.001800268	0.910717803	brown
ENSG00000065621	GSTO2	16.72200684	16.63414009	0.007600711	turquoise
ENSG00000065665	SEC61A2	15.87614645	16.5629263	-0.061096812	greenyellow
ENSG00000065675	PRKCQ	15.10430106	16.42458694	-0.120897662	blue
ENSG00000065717	TLE2	19.34444889	19.29751534	0.003504524	yellow
ENSG00000065802	ASB1	17.13599188	17.16651257	-0.00256728	turquoise
ENSG00000065809	FAM107B	19.38178016	19.56394983	-0.013496586	turquoise
ENSG00000065833	ME1	16.26575025	16.59939815	-0.029293567	blue
ENSG00000065882	TBC1D1	18.84962589	18.79274494	0.004360083	lightgreen
ENSG00000065883	CDK13	17.86046644	17.82078962	0.003208496	turquoise
ENSG00000065911	MTHFD2	17.83779396	17.65948733	0.014493744	grey
ENSG00000065923	SLC9A7	14.16588438	14.25557349	-0.009105406	darkred
ENSG00000065970	FOXJ2	17.4131947	17.51710582	-0.008583522	brown
ENSG00000065978	YBX1	20.74312918	20.71882343	0.001691468	pink
ENSG00000065989	PDE4A	17.7333827	17.98811171	-0.020575988	blue
ENSG00000066027	PPP2R5A	18.60903566	19.05200413	-0.033939471	brown
ENSG00000066032	CTNNA2	0.412241339	0.583509702	-0.501267461	yellowgreen
ENSG00000066044	ELAVL1	17.70094495	17.74762294	-0.003799428	turquoise
ENSG00000066056	TIE1	18.91818326	19.5681046	-0.048730469	brown
ENSG00000066084	DIP2B	16.48629703	16.63789688	-0.013205688	blue
ENSG00000066117	SMARCD1	18.44343244	18.5167982	-0.005727484	turquoise
ENSG00000066135	KDM4A	18.3104094	17.37683922	0.075498363	green
ENSG00000066136	NFYC	18.99397796	19.02198025	-0.002125359	turquoise
ENSG00000066185	ZMYND12	15.29707914	15.01478172	0.026872706	orange
ENSG00000066230	SLC9A3	13.86148207	13.09761814	0.081777043	royalblue
ENSG00000066248	NGEF	6.066975215	4.078349531	0.572991992	grey
ENSG00000066279	ASPM	11.63440073	10.93112551	0.089954947	turquoise
ENSG00000066294	CD84	16.72714913	16.80226222	-0.006463905	tan
ENSG00000066322	ELOVL1	20.54622754	20.71825082	-0.012028679	brown
ENSG00000066336	SPI1	19.76805299	20.29027302	-0.037617494	blue
ENSG00000066379	ZNRD1	18.15681171	18.12909996	0.002203589	turquoise
ENSG00000066382	MPPED2	13.89976125	12.56688417	0.14543311	black
ENSG00000066405	CLDN18	19.41836454	21.59253759	-0.153111102	brown
ENSG00000066422	ZBTB11	16.15957194	16.20816308	-0.004331612	turquoise
ENSG00000066427	ATXN3	16.55837899	14.43657434	0.197833	green
ENSG00000066455	GOLGA5	17.77466127	17.70245858	0.005872326	turquoise
ENSG00000066468	FGFR2	18.51176142	18.09541964	0.032817612	blue
ENSG00000066557	LRRC40	15.44250838	15.86811301	-0.039223464	turquoise
ENSG00000066583	ISOC1	17.55518081	17.70611112	-0.012350526	blue
ENSG00000066629	EML1	17.68797222	17.87586975	-0.015244773	brown
ENSG00000066651	TRMT11	16.62028756	13.70565452	0.278174117	red
ENSG00000066654	THUMPD1	17.57562505	17.5401493	0.00291497	turquoise
ENSG00000066697	MSANTD3	17.58479464	17.61623876	-0.00257744	blue
ENSG00000066735	KIF26A	15.06864782	15.54483797	-0.044885616	yellow
ENSG00000066739	ATG2B	16.14824582	16.15756586	-0.000832419	turquoise
ENSG00000066777	ARFGEF1	16.77420633	16.69242908	0.007050596	turquoise
ENSG00000066813	ACSM2B	2.559778649	1.256922857	1.026122954	salmon
ENSG00000066827	ZFAT	15.39567924	15.75435332	-0.033225018	turquoise
ENSG00000066855	MTFR1	16.60783248	16.59692342	0.000947964	grey
ENSG00000066923	STAG3	4.922593553	1.427904387	1.785519245	grey
ENSG00000066926	FECH	17.13504964	17.267477	-0.01110693	tan
ENSG00000066933	MYO9A	15.98983227	16.31011213	-0.028611895	blue
ENSG00000067048	DDX3Y	17.19871807	13.12379043	0.390116574	palevioletred3
ENSG00000067057	PFKP	18.92834974	18.45755413	0.036337246	brown
ENSG00000067064	IDI1	18.38533494	18.92251236	-0.04154819	blue
ENSG00000067066	SP100	17.57703705	17.69160291	-0.00937287	lightcyan
ENSG00000067082	KLF6	19.7900049	20.84511998	-0.074937706	brown
ENSG00000067113	PLPP1	18.87526258	18.42835667	0.034569288	lightcyan
ENSG00000067141	NEO1	17.80860604	18.03767953	-0.018439159	brown
ENSG00000067167	TRAM1	20.38010746	20.00919987	0.026498181	turquoise
ENSG00000067177	PHKA1	15.31945016	14.96439589	0.033830479	blue
ENSG00000067182	TNFRSF1A	20.59071727	20.71442738	-0.008641853	green
ENSG00000067191	CACNB1	17.01714989	17.18689706	-0.014319675	blue
ENSG00000067208	EVI5	16.14592723	16.21899697	-0.006514307	turquoise
ENSG00000067221	STOML1	16.65698137	17.06225079	-0.034681	yellow
ENSG00000067225	PKM	22.26637922	21.9376283	0.021459415	brown
ENSG00000067248	DHX29	16.71472137	16.76237342	-0.004107132	turquoise
ENSG00000067334	DNTTIP2	17.54458235	17.7555374	-0.017243422	turquoise
ENSG00000067365	METTL22	16.76149253	16.82665591	-0.005597867	turquoise
ENSG00000067369	TP53BP1	17.95337578	17.43211744	0.042507319	blue
ENSG00000067445	TRO	17.44837691	16.12104213	0.114147831	black
ENSG00000067533	RRP15	14.77819003	15.21045834	-0.041594041	turquoise
ENSG00000067560	RHOA	22.32271412	22.59400418	-0.017427524	brown
ENSG00000067596	DHX8	17.5398302	17.69252625	-0.012505279	turquoise
ENSG00000067606	PRKCZ	19.33689158	19.88281821	-0.040166362	brown
ENSG00000067646	ZFY	12.96568138	9.36821313	0.468852222	palevioletred3
ENSG00000067704	IARS2	18.67044349	18.46118344	0.016261159	turquoise
ENSG00000067715	SYT1	12.70734652	13.932229	-0.132763285	brown
ENSG00000067798	NAV3	14.78073097	14.57773108	0.019951426	blue
ENSG00000067829	IDH3G	19.57476614	19.60843796	-0.002479541	green
ENSG00000067836	ROGDI	17.98479537	17.82220679	0.013101759	blue
ENSG00000067840	PDZD4	16.75462432	16.18878017	0.049565056	blue
ENSG00000067842	ATP2B3	3.935115879	0.929612017	2.081705497	blue
ENSG00000067900	ROCK1	17.19232137	17.10261886	0.007547099	turquoise
ENSG00000067955	CBFB	18.18017912	18.08400589	0.007652121	turquoise
ENSG00000067992	PDK3	15.74770034	16.0941484	-0.031395075	blue
ENSG00000068001	HYAL2	19.96408217	20.86748753	-0.063850162	brown
ENSG00000068024	HDAC4	14.89829715	14.20865921	0.06837702	yellowgreen
ENSG00000068028	RASSF1	19.17110579	19.58130395	-0.030543285	blue
ENSG00000068078	FGFR3	17.7236129	17.43654789	0.023558281	blue
ENSG00000068079	IFI35	18.55829307	19.1038997	-0.041803144	brown
ENSG00000068097	HEATR6	16.43636035	16.59506739	-0.013863623	turquoise
ENSG00000068120	COASY	18.8033464	18.65394116	0.011508967	blue
ENSG00000068137	PLEKHH3	17.54952261	17.35172445	0.016352738	yellow
ENSG00000068305	MEF2A	18.33174979	18.56090833	-0.017922815	turquoise
ENSG00000068308	OTUD5	19.23896662	19.22740251	0.000867432	turquoise
ENSG00000068323	TFE3	19.17395415	19.32765653	-0.011518834	brown
ENSG00000068354	TBC1D25	17.26675744	17.49909116	-0.019282814	turquoise
ENSG00000068366	ACSL4	18.36031623	18.54755098	-0.014637798	turquoise
ENSG00000068383	INPP5A	18.52809406	18.70853774	-0.01398232	brown
ENSG00000068394	GPKOW	17.66981267	17.89492779	-0.018263977	turquoise
ENSG00000068400	GRIPAP1	18.69402042	18.78355114	-0.006892964	yellow
ENSG00000068438	FTSJ1	18.50376437	18.28143308	0.017439633	yellow
ENSG00000068489	PRR11	13.98831022	14.29454184	-0.031242683	blue
ENSG00000068615	REEP1	16.22148714	14.38598263	0.173242321	magenta
ENSG00000068650	ATP11A	19.52646647	19.80136174	-0.020168747	turquoise
ENSG00000068654	POLR1A	16.63569167	16.8070779	-0.014787066	turquoise
ENSG00000068697	LAPTM4A	21.51166872	21.41594953	0.006433798	black
ENSG00000068724	TTC7A	18.8531939	19.02332382	-0.012960391	salmon
ENSG00000068745	IP6K2	20.06743113	19.81114755	0.018543497	blue
ENSG00000068781	STON1-GTF2A1L	8.78368886	5.325029307	0.722037486	grey
ENSG00000068784	SRBD1	15.93416762	16.2506757	-0.02837605	blue
ENSG00000068793	NA	19.63709609	19.78432326	-0.010776116	tan
ENSG00000068796	KIF2A	16.93894657	16.57593334	0.031254051	turquoise
ENSG00000068831	RASGRP2	18.32514028	18.79871528	-0.036809828	blue
ENSG00000068878	PSME4	18.10318666	18.01790686	0.00681225	turquoise
ENSG00000068885	IFT80	17.13532441	12.70225416	0.431888963	turquoise
ENSG00000068903	SIRT2	19.35872922	19.50218579	-0.010651578	brown
ENSG00000068912	ERLEC1	19.22162251	18.96672794	0.019259307	turquoise
ENSG00000068971	PPP2R5B	17.73617266	18.01137003	-0.022213203	brown
ENSG00000068976	PYGM	16.00540058	15.48569717	0.04762245	turquoise
ENSG00000068985	PAGE1	0.783901057	0.52388417	0.581423701	darkolivegreen
ENSG00000069011	PITX1	7.793412228	4.549446278	0.776564166	blue
ENSG00000069018	TRPC7	0	0	0	grey
ENSG00000069020	MAST4	9.292635886	8.815984476	0.075966196	grey
ENSG00000069188	SDK2	15.4180928	15.02136136	0.03760875	brown
ENSG00000069206	ADAM7	0	0	0	grey
ENSG00000069248	NUP133	17.58515329	17.58402294	9.27E-05	turquoise
ENSG00000069275	NUCKS1	19.39511348	19.24207087	0.011429144	turquoise
ENSG00000069329	VPS35	18.39359734	18.14982465	0.019248054	blue
ENSG00000069345	DNAJA2	18.06482209	18.13105874	-0.005280125	turquoise
ENSG00000069399	BCL3	19.61894831	19.7243434	-0.007729569	green
ENSG00000069424	KCNAB2	18.75349202	19.14313076	-0.029667535	tan
ENSG00000069431	ABCC9	16.76952272	16.48604022	0.024596709	turquoise
ENSG00000069482	GAL	8.25702792	6.257239896	0.400096167	grey
ENSG00000069493	CLEC2D	16.71554982	15.87966088	0.074010706	darkgrey
ENSG00000069509	FUNDC1	16.69922237	16.70406218	-0.000418065	green
ENSG00000069535	MAOB	19.04061253	18.88485204	0.01185041	grey
ENSG00000069667	RORA	15.55658657	15.93806629	-0.034951064	turquoise
ENSG00000069696	DRD4	12.36885952	12.97407947	-0.0689197	paleturquoise
ENSG00000069702	TGFBR3	17.62527901	17.93447003	-0.025089018	brown
ENSG00000069712	NA	13.48215984	13.59014418	-0.011509127	turquoise
ENSG00000069764	PLA2G10	15.70283615	15.36644714	0.031241514	brown
ENSG00000069812	HES2	13.86421471	12.31970505	0.170398186	brown
ENSG00000069849	ATP1B3	20.18998278	20.35617298	-0.011826676	blue
ENSG00000069869	NEDD4	15.4707773	15.79635974	-0.030046444	turquoise
ENSG00000069943	PIGB	16.19489416	16.37191509	-0.01568405	blue
ENSG00000069956	MAPK6	16.66827155	16.61077326	0.004985275	turquoise
ENSG00000069966	GNB5	17.21356735	16.87132464	0.028972863	brown
ENSG00000069974	RAB27A	18.35540062	18.5406221	-0.014485049	turquoise
ENSG00000069998	HDHD5	15.85602955	15.70737641	0.013589328	yellowgreen
ENSG00000070010	UFD1	18.49929775	18.57632427	-0.005994556	turquoise
ENSG00000070018	LRP6	15.97512661	16.10693182	-0.011854338	turquoise
ENSG00000070019	GUCY2C	7.129150868	7.812784755	-0.132106616	blue
ENSG00000070031	SCT	10.49554788	11.29640124	-0.10608576	blue
ENSG00000070047	PHRF1	17.57995218	17.8159727	-0.019240106	yellow
ENSG00000070061	ELP1	17.26839882	17.21885932	0.004144744	darkorange
ENSG00000070081	NUCB2	18.93668496	18.24629117	0.053580551	blue
ENSG00000070087	PFN2	17.31270178	16.06923644	0.107529508	blue
ENSG00000070159	PTPN3	17.15690778	16.82440163	0.028234361	blue
ENSG00000070182	SPTB	14.47513507	14.7075353	-0.022978688	brown
ENSG00000070190	DAPP1	17.06940238	16.70150552	0.031434392	brown
ENSG00000070193	FGF10	14.97032842	14.83006428	0.013581021	lightgreen
ENSG00000070214	SLC44A1	18.63788173	18.62301211	0.001151466	turquoise
ENSG00000070269	TMEM260	16.13896988	16.05812259	0.007245265	turquoise
ENSG00000070366	SMG6	18.0625965	18.0053172	0.004582279	turquoise
ENSG00000070367	EXOC5	16.04380559	16.22190545	-0.015926901	turquoise
ENSG00000070371	CLTCL1	15.53006637	14.03711285	0.145817762	black
ENSG00000070388	FGF22	3.45561645	3.816269848	-0.143220091	grey
ENSG00000070404	FSTL3	18.9730979	19.54902291	-0.043141242	brown
ENSG00000070423	RNF126	18.02286086	18.21848618	-0.015575051	yellow
ENSG00000070444	MNT	17.01673089	17.00843447	0.00070355	yellow
ENSG00000070476	ZXDC	17.99039048	18.08319994	-0.007423494	turquoise
ENSG00000070495	JMJD6	17.62030667	17.93273099	-0.025356181	grey
ENSG00000070501	POLB	16.855189	16.83138161	0.002039199	turquoise
ENSG00000070526	ST6GALNAC1	18.12100586	15.86224252	0.192066293	blue
ENSG00000070540	WIPI1	18.30002605	17.96370031	0.026761144	blue
ENSG00000070601	FRMPD1	8.246798014	10.64027074	-0.367628883	brown
ENSG00000070610	GBA2	19.85438259	20.00912285	-0.011200426	brown
ENSG00000070614	NDST1	18.94707889	19.39679154	-0.033842591	brown
ENSG00000070669	ASNS	17.91266097	17.81823957	0.007624863	greenyellow
ENSG00000070718	AP3M2	17.19622476	17.22716063	-0.002593066	turquoise
ENSG00000070729	CNGB1	7.483069986	7.929524555	-0.083604098	blue
ENSG00000070731	ST6GALNAC2	18.13517951	17.83812394	0.023827133	blue
ENSG00000070748	CHAT	0.249296937	0.494455716	-0.987976161	darkgreen
ENSG00000070756	PABPC1	20.98572963	20.6673771	0.022053316	brown
ENSG00000070759	TESK2	16.19888898	16.37857408	-0.015914894	turquoise
ENSG00000070761	CFAP20	18.28395966	18.27915622	0.000379066	blue
ENSG00000070770	CSNK2A2	17.94684079	17.91477455	0.002580019	saddlebrown
ENSG00000070778	PTPN21	17.06230064	17.99090421	-0.076455508	brown
ENSG00000070785	EIF2B3	17.52217081	17.67990267	-0.012928811	turquoise
ENSG00000070808	CAMK2A	10.42644379	11.74410313	-0.171689369	grey
ENSG00000070814	TCOF1	17.31242613	17.42184449	-0.009089459	turquoise
ENSG00000070831	CDC42	20.19009673	20.26528523	-0.005362658	turquoise
ENSG00000070882	OSBPL3	17.65624903	16.94707412	0.059142666	brown
ENSG00000070886	EPHA8	0.958848255	0.864023635	0.150231739	green
ENSG00000070915	SLC12A3	9.07030609	10.33585877	-0.18843512	lightyellow
ENSG00000070950	RAD18	13.07065286	11.9442702	0.130012496	red
ENSG00000070961	ATP2B1	16.95990853	17.20109145	-0.020371721	turquoise
ENSG00000070985	TRPM5	1.520418282	0	0.604468278	floralwhite
ENSG00000071051	NCK2	18.84243558	18.93947347	-0.007410763	brown
ENSG00000071054	MAP4K4	18.37076513	19.0912092	-0.055496769	darkorange
ENSG00000071073	MGAT4A	16.42503509	17.15068128	-0.062369434	blue
ENSG00000071082	RPL31	17.61817699	18.3647065	-0.059871188	grey
ENSG00000071127	WDR1	21.13809014	21.21024462	-0.004916227	turquoise
ENSG00000071189	SNX13	16.93861316	16.859655	0.006740745	turquoise
ENSG00000071203	MS4A12	0	0	0	grey
ENSG00000071205	ARHGAP10	17.30361477	17.35716431	-0.004457818	darkorange2
ENSG00000071242	RPS6KA2	19.34721546	19.85943767	-0.037698831	brown
ENSG00000071243	ING3	16.77982885	17.08934567	-0.026369158	blue
ENSG00000071246	VASH1	18.2596479	18.51588483	-0.020104548	brown
ENSG00000071282	LMCD1	19.17525118	20.09337429	-0.067474381	brown
ENSG00000071462	BUD23	19.82105363	19.64498808	0.012872361	blue
ENSG00000071537	SEL1L	18.10228354	17.8290345	0.021943121	turquoise
ENSG00000071539	TRIP13	13.66357483	10.51058572	0.37849192	grey
ENSG00000071553	ATP6AP1	20.92655229	20.98456371	-0.003993826	turquoise
ENSG00000071564	TCF3	17.81170116	17.68162212	0.010574678	yellow
ENSG00000071575	TRIB2	18.5217427	18.71534305	-0.015001645	brown
ENSG00000071626	DAZAP1	19.16706126	19.1902976	-0.001747929	yellow
ENSG00000071655	MBD3	18.87398984	19.05380934	-0.013680026	yellow
ENSG00000071677	PRLH	0	1.608895851	-0.686070939	darkgreen
ENSG00000071794	HLTF	16.47112653	16.16883733	0.026723289	turquoise
ENSG00000071859	FAM50A	19.63998913	19.67869233	-0.002840223	green
ENSG00000071889	FAM3A	18.60655213	18.78687551	-0.013914406	yellow
ENSG00000071894	CPSF1	18.27223493	18.35081693	-0.006191185	royalblue
ENSG00000071909	MYO3B	6.491772895	0	2.69861253	brown
ENSG00000071967	CYBRD1	20.44835776	20.49766176	-0.003474363	turquoise
ENSG00000071991	CDH19	11.2077289	13.25367867	-0.241898884	brown
ENSG00000071994	PDCD2	18.29319714	18.2461897	0.003712018	black
ENSG00000072041	SLC6A15	5.421190948	2.942439157	0.881597239	blue
ENSG00000072042	RDH11	18.6172091	18.64875618	-0.002442595	turquoise
ENSG00000072062	PRKACA	19.45269819	19.41245939	0.002987372	turquoise
ENSG00000072071	ADGRL1	17.24637944	17.17819002	0.005715491	turquoise
ENSG00000072080	SPP2	0.456704747	0.963527164	-1.077063556	magenta
ENSG00000072110	ACTN1	20.56811838	20.0698678	0.035378705	brown
ENSG00000072121	ZFYVE26	16.95771134	17.21973735	-0.022121665	tan
ENSG00000072133	RPS6KA6	13.26538569	12.53447457	0.081765101	brown
ENSG00000072134	EPN2	18.28881596	18.46693805	-0.013983001	brown
ENSG00000072135	PTPN18	19.51337891	19.54049216	-0.00200319	green
ENSG00000072163	LIMS2	19.8591155	20.5871747	-0.051944486	brown
ENSG00000072182	ASIC4	9.684842458	8.160394835	0.247089623	grey
ENSG00000072195	SPEG	17.50627866	14.74114444	0.248023907	purple
ENSG00000072201	LNX1	14.2833605	15.00200381	-0.070819766	green
ENSG00000072210	ALDH3A2	19.82208516	19.85947869	-0.00271902	lightgreen
ENSG00000072274	TFRC	19.53976181	20.05861158	-0.037808868	grey
ENSG00000072310	SREBF1	19.46085536	19.32164538	0.010357166	brown
ENSG00000072315	TRPC5	1.57492293	2.546122507	-0.693020605	blue
ENSG00000072364	AFF4	17.52923945	16.62665022	0.076265865	red
ENSG00000072401	UBE2D1	17.41120424	17.31821296	0.007725921	turquoise
ENSG00000072415	MPP5	16.53962457	16.92850865	-0.033528394	brown
ENSG00000072422	RHOBTB1	17.03705578	17.3845133	-0.029126636	brown
ENSG00000072444	NA	3.306017416	2.793979169	0.24277306	magenta
ENSG00000072501	SMC1A	18.14039834	18.25162124	-0.008818484	palevioletred3
ENSG00000072506	HSD17B10	19.39694036	19.38373131	0.00098279	turquoise
ENSG00000072518	MARK2	18.0886946	18.18244389	-0.007457827	turquoise
ENSG00000072571	HMMR	12.61526302	7.736561011	0.705405967	turquoise
ENSG00000072609	CHFR	17.79804495	17.99659153	-0.016004917	blue
ENSG00000072657	TRHDE	13.36942465	13.83704622	-0.049598625	brown
ENSG00000072682	P4HA2	19.40785582	19.28959976	0.008817528	black
ENSG00000072694	FCGR2B	8.675292954	6.552072418	0.404961174	turquoise
ENSG00000072736	NFATC3	18.1631251	18.35872068	-0.015453078	blue
ENSG00000072756	TRNT1	16.22294121	16.24337204	-0.001815756	violet
ENSG00000072778	ACADVL	21.21191252	21.00333902	0.014256004	brown
ENSG00000072786	STK10	17.44446959	18.11479355	-0.054398631	blue
ENSG00000072803	FBXW11	17.9173662	18.00831811	-0.007304866	green
ENSG00000072818	ACAP1	17.03790185	17.18737878	-0.012601854	black
ENSG00000072832	CRMP1	17.1364571	17.38930401	-0.021131323	brown
ENSG00000072840	EVC	17.29983561	17.30808707	-0.000687955	brown
ENSG00000072849	DERL2	16.90432277	16.91530516	-0.000936985	salmon
ENSG00000072858	SIDT1	16.13775921	15.85890413	0.025147186	blue
ENSG00000072864	NDE1	17.06239118	17.13422833	-0.006061374	turquoise
ENSG00000072952	MRVI1	18.51104747	17.32760157	0.095314558	brown
ENSG00000072954	TMEM38A	14.97560953	15.56674569	-0.055852648	brown
ENSG00000072958	AP1M1	18.9003677	19.12088314	-0.016734858	brown
ENSG00000073008	PVR	17.97390136	18.60358257	-0.049676884	brown
ENSG00000073009	NA	0	0	0	grey
ENSG00000073050	XRCC1	18.04434478	17.97108462	0.005869274	turquoise
ENSG00000073060	SCARB1	18.06093452	18.69506775	-0.049785156	blue
ENSG00000073067	CYP2W1	5.371105659	2.37144287	1.179453989	blue
ENSG00000073111	MCM2	16.8559322	16.62630461	0.019788868	turquoise
ENSG00000073146	MOV10L1	8.361407768	8.921548046	-0.093548203	grey
ENSG00000073150	PANX2	14.56903088	14.32099234	0.024773449	paleturquoise
ENSG00000073169	SELENOO	18.28353538	18.3625774	-0.006223509	yellow
ENSG00000073282	TP63	16.50670108	13.83992873	0.254215308	plum2
ENSG00000073331	ALPK1	17.5717094	17.47263051	0.008157723	brown
ENSG00000073350	LLGL2	18.78557518	18.98760063	-0.015432322	yellow
ENSG00000073417	PDE8A	17.75682898	17.83451562	-0.006298066	turquoise
ENSG00000073464	CLCN4	15.0868934	15.94152277	-0.07949368	brown
ENSG00000073536	NLE1	16.2834205	16.38532267	-0.0090003	turquoise
ENSG00000073578	SDHA	18.06926589	18.94216365	-0.068063237	floralwhite
ENSG00000073584	SMARCE1	18.57816141	18.52427766	0.004190446	turquoise
ENSG00000073598	FNDC8	11.86400006	12.34939135	-0.057849429	darkgreen
ENSG00000073605	GSDMB	17.63147089	17.65152154	-0.001639712	grey
ENSG00000073614	KDM5A	16.8090362	16.89009353	-0.006940312	grey
ENSG00000073670	ADAM11	12.15976356	12.31373326	-0.018153046	grey60
ENSG00000073711	PPP2R3A	15.01845651	15.13041975	-0.010715461	turquoise
ENSG00000073712	FERMT2	18.83543855	19.23165506	-0.030033301	brown
ENSG00000073734	ABCB11	6.052504043	1.791021907	1.756749154	blue
ENSG00000073737	DHRS9	16.81091316	16.29831927	0.044674897	blue
ENSG00000073754	CD5L	10.59758824	13.70280941	-0.370735732	blue
ENSG00000073756	PTGS2	16.96383021	17.78402189	-0.068119681	blue
ENSG00000073792	IGF2BP2	16.06028928	16.33899049	-0.02482097	grey
ENSG00000073803	MAP3K13	17.88544374	17.01230604	0.072207199	cyan
ENSG00000073849	ST6GAL1	20.21977721	19.54335289	0.049089101	brown
ENSG00000073861	TBX21	14.0296694	15.81916894	-0.173192797	brown
ENSG00000073905	NA	18.91136333	18.80379118	0.008229807	brown
ENSG00000073910	FRY	17.18449906	18.01333541	-0.067957544	brown
ENSG00000073921	PICALM	19.82988985	19.86605388	-0.002628666	turquoise
ENSG00000073969	NSF	17.01808301	17.7113519	-0.057605801	steelblue
ENSG00000074047	GLI2	14.37494856	13.19530554	0.123532036	red
ENSG00000074054	CLASP1	17.79919442	17.69474844	0.008490696	yellow
ENSG00000074071	MRPS34	18.93582238	18.84599692	0.006859965	yellow
ENSG00000074181	NOTCH3	19.3660719	18.93858169	0.032203064	yellow
ENSG00000074201	CLNS1A	18.7124267	18.60186129	0.008549681	grey
ENSG00000074211	PPP2R2C	5.30782577	2.755652779	0.945726899	turquoise
ENSG00000074219	TEAD2	18.39089781	18.52721079	-0.010653794	brown
ENSG00000074266	EED	17.12688317	17.00613141	0.010207636	brown
ENSG00000074276	CDHR2	9.416829206	3.98246106	1.241581108	blue
ENSG00000074317	SNCB	0	0.528593999	0.919768049	skyblue3
ENSG00000074319	TSG101	19.31598266	19.39057717	-0.005560673	turquoise
ENSG00000074356	NCBP3	17.53475445	17.47908609	0.004587474	brown
ENSG00000074370	ATP2A3	18.86833807	18.63126969	0.01824136	black
ENSG00000074410	CA12	15.37291782	15.36061967	0.001154601	salmon
ENSG00000074416	MGLL	20.02036651	20.48178744	-0.032873239	brown
ENSG00000074527	NTN4	18.977256	19.12957783	-0.011533633	turquoise
ENSG00000074582	BCS1L	18.86959947	18.73880841	0.010034585	green
ENSG00000074590	NUAK1	17.09190987	17.0959669	-0.000342406	grey
ENSG00000074603	DPP8	16.69840714	16.58450545	0.0098745	turquoise
ENSG00000074621	SLC24A1	15.76372144	15.861663	-0.008935876	brown
ENSG00000074657	ZNF532	17.5669341	17.48081943	0.007089611	turquoise
ENSG00000074660	SCARF1	17.71817412	18.48620477	-0.061219129	brown
ENSG00000074695	LMAN1	18.55566673	18.15594543	0.031417783	turquoise
ENSG00000074696	HACD3	18.52996926	18.33523003	0.015242122	brown
ENSG00000074706	IPCEF1	13.6178006	14.56679932	-0.097190203	greenyellow
ENSG00000074755	ZZEF1	17.51708646	17.62906155	-0.00919284	turquoise
ENSG00000074771	NOX3	0.273793694	0.407918602	-0.575192078	darkgrey
ENSG00000074800	ENO1	22.34629428	22.3539159	-0.000491974	brown
ENSG00000074803	SLC12A1	0	0	0	grey
ENSG00000074842	MYDGF	19.83549637	19.74688914	0.006459107	grey
ENSG00000074855	ANO8	16.83461137	16.78944834	0.003875589	blue
ENSG00000074935	TUBE1	5.083554176	3.804404167	0.418166991	red
ENSG00000074964	ARHGEF10L	18.37303895	18.25549473	0.009259505	grey
ENSG00000074966	TXK	13.18335365	14.08292434	-0.095229525	orangered4
ENSG00000075035	WSCD2	13.42104368	11.75393905	0.191352545	lightcyan
ENSG00000075043	KCNQ2	0.186377677	0.488250399	-1.389392148	violet
ENSG00000075073	TACR2	13.79694531	13.95345636	-0.016273646	greenyellow
ENSG00000075089	ACTR6	16.50345398	16.46455537	0.003404443	magenta
ENSG00000075131	TIPIN	14.67084645	14.97189585	-0.029304807	blue
ENSG00000075142	SRI	20.33415424	19.91618025	0.029964008	blue
ENSG00000075151	EIF4G3	18.07319566	17.62989355	0.035827859	brown
ENSG00000075188	NUP37	16.94876455	16.88603799	0.00534925	green
ENSG00000075213	SEMA3A	13.49896282	13.04963021	0.048839638	cyan
ENSG00000075218	GTSE1	14.08462254	13.93125568	0.015795601	darkred
ENSG00000075223	SEMA3C	18.14762424	17.38550072	0.061896074	turquoise
ENSG00000075234	TTC38	17.94601394	18.09037593	-0.011558952	turquoise
ENSG00000075239	ACAT1	18.51066994	18.72219856	-0.016392752	brown
ENSG00000075240	GRAMD4	18.2437752	18.25156017	-0.000615495	grey60
ENSG00000075275	CELSR1	18.58235282	17.92624316	0.05186001	blue
ENSG00000075290	WNT8B	8.311674632	8.232111141	0.01387672	blue
ENSG00000075292	ZNF638	18.53681984	17.48438271	0.084326895	paleturquoise
ENSG00000075303	SLC25A40	16.19820847	14.00046816	0.21035919	cyan
ENSG00000075336	TIMM21	16.91504232	16.93656752	-0.001834731	turquoise
ENSG00000075340	ADD2	12.35371126	10.95979864	0.172723224	turquoise
ENSG00000075388	FGF4	0.742139465	0	-0.430237767	greenyellow
ENSG00000075391	RASAL2	16.75139985	16.9604614	-0.017893757	grey
ENSG00000075399	VPS9D1	17.17795206	17.31596639	-0.011544855	white
ENSG00000075407	ZNF37A	15.84898955	15.79882072	0.00457399	turquoise
ENSG00000075413	MARK3	18.60983895	18.71642596	-0.008239398	turquoise
ENSG00000075415	SLC25A3	21.28588217	21.28457522	8.86E-05	pink
ENSG00000075420	FNDC3B	18.44778294	18.17291172	0.021657852	turquoise
ENSG00000075426	FOSL2	19.46941015	19.48785674	-0.001366257	green
ENSG00000075429	CACNG5	0	0	0	grey
ENSG00000075461	CACNG4	15.74207317	16.92372885	-0.104421926	brown
ENSG00000075539	FRYL	16.08223717	16.45575876	-0.033124438	purple
ENSG00000075568	TMEM131	17.90893473	17.64196413	0.021668336	brown
ENSG00000075618	FSCN1	18.69698292	18.92192164	-0.017253126	brown
ENSG00000075624	ACTB	25.6018972	25.4413334	0.009076438	darkslateblue
ENSG00000075643	MOCOS	15.04448861	14.73318176	0.030166041	midnightblue
ENSG00000075651	PLD1	16.56451465	14.86217405	0.156450763	red
ENSG00000075673	ATP12A	13.29032451	7.171231118	0.890083612	blue
ENSG00000075702	WDR62	10.71700431	14.06088245	-0.391785449	blue
ENSG00000075711	DLG1	18.14009549	17.92454962	0.017245181	turquoise
ENSG00000075785	RAB7A	21.12064455	21.19303678	-0.004936466	tan
ENSG00000075790	BCAP29	17.9592531	17.33092843	0.051378409	thistle1
ENSG00000075826	SEC31B	17.66837699	17.69101947	-0.001847668	turquoise
ENSG00000075856	SART3	17.93539656	18.00510079	-0.005596031	turquoise
ENSG00000075886	TUBA3D	9.288545257	10.19975071	-0.135009323	magenta
ENSG00000075891	PAX2	0	0	0	grey
ENSG00000075914	EXOSC7	18.68380371	18.82727807	-0.011036246	blue
ENSG00000075945	KIFAP3	17.66776046	17.67254652	-0.000390762	grey
ENSG00000075975	MKRN2	17.64860151	17.74387978	-0.007767628	brown
ENSG00000076003	MCM6	16.84162246	16.91796117	-0.006524587	blue
ENSG00000076043	REXO2	18.8676051	18.69398299	0.013337324	turquoise
ENSG00000076053	RBM7	16.91406032	17.1036272	-0.016079284	turquoise
ENSG00000076067	RBMS2	18.17429733	18.84174713	-0.05203316	brown
ENSG00000076108	BAZ2A	18.49242341	18.62966626	-0.010667529	yellow
ENSG00000076201	PTPN23	18.44745509	18.48140919	-0.002652961	yellow
ENSG00000076242	MLH1	18.44337582	18.39252688	0.003983046	pink
ENSG00000076248	UNG	17.63335	17.66129559	-0.002284595	turquoise
ENSG00000076258	FMO4	15.6678248	15.71627242	-0.004454179	darkmagenta
ENSG00000076321	KLHL20	17.10071769	17.21952773	-0.009988701	blue
ENSG00000076344	RGS11	11.23228075	11.78693046	-0.06953716	grey
ENSG00000076351	SLC46A1	16.91505462	16.91237909	0.000228215	tan
ENSG00000076356	PLXNA2	17.97693741	18.22080258	-0.019439247	brown
ENSG00000076382	SPAG5	14.91680452	14.72034234	0.01912729	darkred
ENSG00000076513	ANKRD13A	18.82214949	18.87104063	-0.003742588	grey
ENSG00000076554	TPD52	17.81820797	17.81954668	-0.000108388	turquoise
ENSG00000076555	ACACB	17.20698537	17.19951688	0.000626321	brown
ENSG00000076604	TRAF4	19.2600485	18.81671302	0.033596702	blue
ENSG00000076641	PAG1	16.22405125	16.8409303	-0.053837721	blue
ENSG00000076650	GPATCH1	15.49629744	15.7504222	-0.023466951	brown
ENSG00000076662	ICAM3	17.97524772	18.04071313	-0.005244715	black
ENSG00000076685	NT5C2	19.5602112	19.33758057	0.016514645	turquoise
ENSG00000076706	MCAM	20.18194252	20.22292592	-0.002926705	brown
ENSG00000076716	GPC4	18.27070077	18.16621409	0.008274182	blue
ENSG00000076770	MBNL3	14.9802278	13.94009343	0.103819332	red
ENSG00000076826	CAMSAP3	16.19096315	16.48627162	-0.02607636	yellow
ENSG00000076864	RAP1GAP	16.90371323	18.34189649	-0.117802619	midnightblue
ENSG00000076924	XAB2	18.39858026	18.52371791	-0.009779248	yellow
ENSG00000076928	ARHGEF1,LOC100505585	19.84704846	20.12064718	-0.019752236	yellow
ENSG00000076944	STXBP2	19.59737664	19.80472172	-0.015183886	salmon
ENSG00000076984	MAP2K7	18.07260446	18.14176713	-0.005510561	yellow
ENSG00000077009	NMRK2	5.445361292	6.083527729	-0.159880386	grey
ENSG00000077044	DGKD	18.14348547	18.50581072	-0.028526707	blue
ENSG00000077063	CTTNBP2	14.20064235	9.957104417	0.512158025	turquoise
ENSG00000077080	ACTL6B	0.181614146	0.537457712	-1.565274664	orangered4
ENSG00000077092	RARB	16.55745452	16.2542121	0.026667271	blue
ENSG00000077097	TOP2B	18.73948136	18.62530079	0.008817301	turquoise
ENSG00000077147	TM9SF3	19.00949086	18.77208911	0.018130679	turquoise
ENSG00000077150	NFKB2	18.89171341	19.1342787	-0.018405962	green
ENSG00000077152	UBE2T	15.35756537	14.27018898	0.105945084	green
ENSG00000077157	PPP1R12B	17.21047463	16.7627749	0.038025893	black
ENSG00000077232	DNAJC10	18.73338534	18.17780952	0.043433274	turquoise
ENSG00000077235	GTF3C1	18.10573348	18.05910031	0.003720602	turquoise
ENSG00000077238	IL4R	19.52018154	19.83589927	-0.023147335	green
ENSG00000077254	USP33	18.02628297	18.05377126	-0.00219829	turquoise
ENSG00000077264	PAK3	1.157817558	0.584772682	0.985460119	steelblue
ENSG00000077274	CAPN6	13.45333608	13.06104426	0.042693721	grey
ENSG00000077279	DCX	0	0	0	grey
ENSG00000077312	SNRPA	18.88814763	18.71727534	0.013110785	brown
ENSG00000077327	SPAG6	15.60386133	12.68871844	0.298356718	blue
ENSG00000077348	EXOSC5	16.78298881	16.76920972	0.001184961	yellow
ENSG00000077380	DYNC1I2	17.68999641	17.79535969	-0.008567339	turquoise
ENSG00000077420	APBB1IP	17.4969153	17.90798716	-0.033502591	blue
ENSG00000077454	LRCH4	19.5870976	19.6742981	-0.006408531	yellow
ENSG00000077458	FAM76B	16.03093914	16.13826794	-0.009626803	turquoise
ENSG00000077463	SIRT6	16.84705376	16.87911771	-0.002743182	yellow
ENSG00000077498	TYR	0.533688447	0	-0.905930313	salmon
ENSG00000077514	POLD3	16.57576785	16.61308472	-0.003244275	turquoise
ENSG00000077522	ACTN2	15.77266277	16.10988459	-0.03051992	brown
ENSG00000077549	CAPZB	21.34751115	21.37253477	-0.001690142	grey
ENSG00000077585	GPR137B	18.06244479	18.24922864	-0.014842308	tan
ENSG00000077616	NAALAD2	14.15729172	14.19158202	-0.00349012	turquoise
ENSG00000077684	JADE1	17.97468245	18.01524981	-0.003252374	grey60
ENSG00000077713	SLC25A43	17.3344004	17.68355984	-0.028770796	blue
ENSG00000077721	UBE2A	19.05878658	19.04481798	0.001057771	turquoise
ENSG00000077782	FGFR1	17.82178006	16.71387501	0.09259519	orange
ENSG00000077800	FKBP6	2.539658329	2.40939257	0.075964943	red
ENSG00000077809	NA	2.563675018	4.350328524	-0.762910961	darkturquoise
ENSG00000077935	SMC1B	1.678248822	0.904417233	0.891896243	darkorange
ENSG00000077942	FBLN1	22.88301684	22.27174132	0.039062906	grey
ENSG00000077943	ITGA8	18.00501231	17.85274248	0.012252873	grey
ENSG00000077984	CST7	17.20187821	18.16792553	-0.078827602	blue
ENSG00000078018	MAP2	16.01736571	17.06773675	-0.091634869	brown
ENSG00000078043	PIAS2	16.31447303	16.42750236	-0.009960762	blue
ENSG00000078053	AMPH	13.37996363	6.66923207	1.004481638	brown
ENSG00000078061	ARAF	19.52660999	19.65549488	-0.009491183	brown
ENSG00000078070	MCCC1	17.92721956	18.12416068	-0.015762437	blue
ENSG00000078081	LAMP3	19.71111731	21.03493756	-0.093777979	blue
ENSG00000078098	FAP	16.45978266	14.63341544	0.169678753	red
ENSG00000078114	NEBL	15.96774047	18.18940548	-0.187938212	greenyellow
ENSG00000078124	ACER3	16.49808443	16.89357909	-0.034176486	blue
ENSG00000078140	UBE2K	18.08588747	18.09002184	-0.000329757	turquoise
ENSG00000078142	PIK3C3	16.63936948	16.76668656	-0.010996845	blue
ENSG00000078177	N4BP2	13.87440869	13.25602146	0.065778444	violet
ENSG00000078237	TIGAR	15.17032722	15.34624927	-0.01663389	blue
ENSG00000078246	TULP3	17.81521458	17.46218788	0.028875532	blue
ENSG00000078269	SYNJ2	16.14468004	15.63919695	0.045892415	brown
ENSG00000078295	ADCY2	13.92523553	10.75405038	0.372821593	magenta
ENSG00000078304	PPP2R5C	18.64422698	18.62226927	0.001700095	turquoise
ENSG00000078319	NA	15.84918546	11.04985474	0.520381294	brown
ENSG00000078328	RBFOX1	0	0	0	grey
ENSG00000078369	GNB1	21.4377311	21.61463921	-0.011856531	brown
ENSG00000078399	HOXA9	4.241618147	3.818822931	0.15148672	grey
ENSG00000078401	EDN1	17.57230941	18.8785883	-0.103447079	brown
ENSG00000078403	MLLT10	17.75787556	16.91395953	0.070244565	purple
ENSG00000078487	ZCWPW1	15.94352792	15.88676369	0.005145637	turquoise
ENSG00000078549	ADCYAP1R1	10.87885997	13.76105358	-0.33906355	darkmagenta
ENSG00000078579	FGF20	5.814421803	5.3363924	0.123770979	turquoise
ENSG00000078589	P2RY10	15.14132695	15.35363408	-0.020088525	blue
ENSG00000078596	ITM2A	19.10329408	19.70552984	-0.04477911	brown
ENSG00000078618	NRDC	19.50757781	19.35328973	0.011455834	turquoise
ENSG00000078668	VDAC3	19.25130595	19.04192291	0.015777143	blue
ENSG00000078674	PCM1	17.97877399	17.69336033	0.023086573	turquoise
ENSG00000078687	TNRC6C	16.13552627	16.19938122	-0.005698074	blue
ENSG00000078699	CBFA2T2	17.19842553	17.17636268	0.001851937	turquoise
ENSG00000078725	BRINP1	10.02439443	8.463938454	0.244114045	grey
ENSG00000078747	ITCH	17.49573954	17.42522825	0.005826094	turquoise
ENSG00000078795	PKD2L2	3.835260137	2.085317865	0.879057125	salmon
ENSG00000078804	TP53INP2	18.57936701	18.56822691	0.000865292	green
ENSG00000078808	SDF4	20.5459492	20.46717632	0.005541903	yellow
ENSG00000078814	MYH7B	9.989066472	9.22877628	0.114210496	grey
ENSG00000078898	BPIFB2	9.82765696	3.287653462	1.579789262	blue
ENSG00000078900	TP73	15.50339201	12.58504299	0.300873755	purple
ENSG00000078902	TOLLIP	18.43966456	18.76083628	-0.024911727	yellow
ENSG00000078967	UBE2D4	9.267128844	8.916214835	0.055691051	grey
ENSG00000079101	CLUL1	13.35351673	13.90096779	-0.057965593	brown
ENSG00000079102	RUNX1T1	15.81212881	15.7677805	0.004052015	brown
ENSG00000079112	CDH17	1.932275966	0	0.950301153	greenyellow
ENSG00000079134	THOC1	16.70009071	16.81428112	-0.009831161	turquoise
ENSG00000079150	FKBP7	17.00209652	16.7163056	0.024456616	turquoise
ENSG00000079156	OSBPL6	16.45670578	15.50836218	0.08562924	blue
ENSG00000079215	SLC1A3	17.12483109	17.08480056	0.003376352	grey
ENSG00000079246	XRCC5	20.37479467	20.26394531	0.007870432	brown
ENSG00000079257	LXN	18.4823597	17.67843135	0.064158695	brown
ENSG00000079263	SP140	12.42397166	13.34872948	-0.103575991	sienna3
ENSG00000079277	MKNK1	19.164605	19.26350238	-0.007425766	blue
ENSG00000079308	TNS1	20.9192159	21.29849229	-0.025922529	brown
ENSG00000079313	REXO1	17.28522194	17.65704324	-0.03070465	yellow
ENSG00000079332	SAR1A	19.65886207	19.8097267	-0.011029161	turquoise
ENSG00000079335	CDC14A	16.27976455	16.26540755	0.001272863	blue
ENSG00000079337	RAPGEF3	18.48111831	18.41430568	0.005225057	grey
ENSG00000079385	CEACAM1	17.13487942	16.71741152	0.035584558	greenyellow
ENSG00000079387	SENP1	16.13190899	16.2849438	-0.013621569	blue
ENSG00000079393	DUSP13	0	0	0	grey
ENSG00000079432	CIC	18.21277677	18.21604263	-0.000258677	yellow
ENSG00000079435	LIPE	14.09535377	14.3801253	-0.02885656	yellow
ENSG00000079459	FDFT1	19.85743085	20.05654394	-0.014394049	greenyellow
ENSG00000079462	PAFAH1B3	16.97086912	16.64450769	0.028014252	yellow
ENSG00000079482	OPHN1	15.41247505	15.74258054	-0.030573489	brown
ENSG00000079557	AFM	0	0	0	grey
ENSG00000079616	KIF22	17.60501915	17.59373469	0.000925034	turquoise
ENSG00000079689	SCGN	6.750225264	4.189948275	0.688003214	blue
ENSG00000079691	CARMIL1	16.7805571	17.39213489	-0.051644422	brown
ENSG00000079739	PGM1	18.9231299	19.68391995	-0.056866823	brown
ENSG00000079785	DDX1	18.90093567	18.80500815	0.007340723	turquoise
ENSG00000079805	DNM2	19.86628086	20.08664595	-0.015914871	blue
ENSG00000079819	EPB41L2	19.18640007	19.45013377	-0.019696032	brown
ENSG00000079841	RIMS1	9.743676306	5.890799316	0.726002801	blue
ENSG00000079931	MOXD1	18.89170856	18.16330098	0.056726764	brown
ENSG00000079950	STX7	18.6437442	18.76115533	-0.009057049	turquoise
ENSG00000079974	RABL2B	14.87427764	14.13739137	0.073303668	purple
ENSG00000079999	KEAP1	18.75079948	18.70056062	0.003870588	turquoise
ENSG00000080007	DDX43	11.65393738	12.9531842	-0.152489326	darkgreen
ENSG00000080031	PTPRH	11.4020274	7.461168199	0.611816937	brown
ENSG00000080166	DCT	5.806255294	2.542549063	1.191332393	blue
ENSG00000080189	SLC35C2	19.18585059	19.23871841	-0.003969969	turquoise
ENSG00000080200	CRYBG3	17.11642436	17.17316223	-0.004774366	turquoise
ENSG00000080224	EPHA6	0	2.793831536	-1.482245031	red
ENSG00000080293	SCTR	16.57905512	17.64804143	-0.090146297	blue
ENSG00000080298	RFX3	14.39029601	14.02818041	0.036768378	red
ENSG00000080345	RIF1	10.01114233	9.193135295	0.122977725	grey
ENSG00000080371	RAB21	17.87466851	18.03523076	-0.012901396	turquoise
ENSG00000080493	SLC4A4	16.73234104	16.13459503	0.052481941	brown
ENSG00000080503	SMARCA2	19.40879516	19.27318773	0.010115354	turquoise
ENSG00000080511	RDH8	0.436965911	0.476464518	-0.124848048	lightcyan
ENSG00000080546	SESN1	18.58529004	18.56816903	0.001329642	green
ENSG00000080561	MID2	16.17853712	16.24870504	-0.006243582	brown
ENSG00000080572	PIH1D3	13.47568408	8.591991788	0.649293992	blue
ENSG00000080573	COL5A3	17.03451277	17.16278489	-0.010822984	brown
ENSG00000080603	SRCAP	19.00910509	19.00505704	0.00030726	violet
ENSG00000080608	PUM3	16.69255856	16.864701	-0.014801639	turquoise
ENSG00000080618	CPB2	14.73074839	17.70197992	-0.265080003	darkmagenta
ENSG00000080644	CHRNA3	10.83484362	11.46770001	-0.081897738	violet
ENSG00000080709	KCNN2	8.933839174	13.33441323	-0.577802153	blue
ENSG00000080802	CNOT4	17.10673439	17.13662638	-0.002518738	blue
ENSG00000080815	PSEN1	18.82360485	18.94078082	-0.008952866	tan
ENSG00000080819	CPOX	17.25989805	17.20845673	0.004306222	turquoise
ENSG00000080822	CLDND1	19.46728849	19.6070566	-0.010321023	turquoise
ENSG00000080823	MOK	17.02623027	16.14307348	0.076843767	blue
ENSG00000080824	HSP90AA1	21.65276335	21.17757685	0.032013631	blue
ENSG00000080839	RBL1	14.43374275	14.60978511	-0.017489511	turquoise
ENSG00000080845	DLGAP4	19.5065987	19.65762271	-0.011126618	brown
ENSG00000080854	IGSF9B	14.13775752	12.96778897	0.124620784	brown
ENSG00000080910	CFHR2	5.411950023	2.012917351	1.426860579	grey
ENSG00000080947	CROCCP3	15.44480117	15.13169969	0.029547249	blue
ENSG00000080986	NDC80	12.66444662	13.08357056	-0.046972273	midnightblue
ENSG00000081014	AP4E1	15.07579827	15.19978679	-0.011816691	turquoise
ENSG00000081019	RSBN1	16.07565923	16.27057197	-0.017387068	turquoise
ENSG00000081026	MAGI3	17.07465072	17.37107814	-0.024831231	turquoise
ENSG00000081041	CXCL2	18.54575117	20.3336529	-0.132780713	brown
ENSG00000081051	AFP	0	0	0	grey
ENSG00000081052	COL4A4	15.65030088	16.69592859	-0.093305942	brown
ENSG00000081059	TCF7	16.67748665	16.97668272	-0.025652695	black
ENSG00000081087	OSTM1	17.53591615	17.65443454	-0.009717809	turquoise
ENSG00000081138	CDH7	4.356778432	1.489737217	1.548203878	yellow
ENSG00000081148	IMPG2	6.484496388	5.046406717	0.361738048	darkslateblue
ENSG00000081154	PCNP	19.45840327	19.37159753	0.006450395	turquoise
ENSG00000081177	EXD2	17.7095811	17.66047492	0.004005947	turquoise
ENSG00000081181	ARG2	16.37631501	16.42832838	-0.004574932	yellow
ENSG00000081189	MEF2C	7.142820007	8.12360893	-0.185627023	grey
ENSG00000081237	PTPRC	18.49951465	19.05929525	-0.043007353	turquoise
ENSG00000081248	CACNA1S	4.170647708	11.30753491	-1.438941091	brown
ENSG00000081277	PKP1	16.42922695	14.56467263	0.173791324	black
ENSG00000081307	UBA5	15.6330643	17.03148618	-0.123603737	lightyellow
ENSG00000081320	STK17B	17.63188516	17.96509792	-0.027010066	turquoise
ENSG00000081377	CDC14B	17.00677512	16.54039422	0.040115978	blue
ENSG00000081386	ZNF510	15.55681565	15.52600267	0.002860342	turquoise
ENSG00000081479	LRP2	13.28231437	14.80795033	-0.156865411	blue
ENSG00000081665	ZNF506	16.79964625	16.74699743	0.004528397	turquoise
ENSG00000081692	JMJD4	16.79801964	17.06292763	-0.022574043	turquoise
ENSG00000081721	DUSP12	17.68517925	17.69645416	-0.000919474	turquoise
ENSG00000081760	AACS	17.40797121	17.31923002	0.007373284	turquoise
ENSG00000081770	NA	13.08999852	13.72737177	-0.068590501	blue
ENSG00000081791	DELE1	19.46773771	19.54463767	-0.005687597	brown
ENSG00000081800	SLC13A1	0	0	0	grey
ENSG00000081803	CADPS2	17.69450785	17.69854144	-0.000328835	turquoise
ENSG00000081818	PCDHB4	14.82788162	15.12746859	-0.028858087	brown
ENSG00000081842	PCDHA6	13.41867052	13.90582144	-0.05144723	blue
ENSG00000081853	PCDHGA2	18.67536434	18.95647305	-0.021554179	brown
ENSG00000081870	HSPB11	18.26365355	17.66113063	0.048397694	blue
ENSG00000081913	PHLPP1	16.34864616	16.62406345	-0.024101895	turquoise
ENSG00000081923	ATP8B1	17.23732177	16.65143935	0.049888746	brown
ENSG00000081985	IL12RB2	11.0940859	12.78852947	-0.205059579	lightgreen
ENSG00000082014	SMARCD3	19.20454241	18.87837509	0.024712996	blue
ENSG00000082068	WDR70	17.53216899	17.6357053	-0.008494784	brown
ENSG00000082074	FYB1	13.61349076	15.49562866	-0.186824237	steelblue
ENSG00000082126	MPP4	0.363287256	1.477703132	-2.0241738	orangered4
ENSG00000082146	STRADB	14.98191017	15.18398452	-0.01932885	skyblue
ENSG00000082153	BZW1	0.854648377	0	-0.226597112	darkmagenta
ENSG00000082175	PGR	13.72149075	13.95980212	-0.024841263	brown
ENSG00000082196	C1QTNF3	17.40653507	17.03423826	0.031191616	darkorange
ENSG00000082212	ME2	17.63143651	17.60254596	0.002365913	tan
ENSG00000082213	C5orf22	16.84219555	16.93632546	-0.008040678	blue
ENSG00000082258	CCNT2	9.11636727	12.64306525	-0.471815327	blue
ENSG00000082269	FAM135A	13.90758279	13.87430862	0.003455813	red
ENSG00000082293	COL19A1	8.136454831	4.598988025	0.823083887	brown
ENSG00000082397	EPB41L3	17.5767464	18.06050462	-0.039170163	blue
ENSG00000082438	COBLL1	17.2677255	16.82915258	0.037115532	red
ENSG00000082458	DLG3	12.34960147	11.85837563	0.058558084	yellow
ENSG00000082482	KCNK2	4.970317622	0.591217983	3.071575991	brown
ENSG00000082497	SERTAD4	15.74943361	15.1979814	0.051420229	blue
ENSG00000082512	TRAF5	17.73840015	17.31393781	0.034942014	turquoise
ENSG00000082515	MRPL22	18.22774358	18.35434484	-0.009985637	turquoise
ENSG00000082516	GEMIN5	15.82387565	16.18133573	-0.03222771	brown
ENSG00000082556	OPRK1	3.681141743	5.169834565	-0.489964813	grey
ENSG00000082641	NFE2L1	20.13429444	20.08283769	0.003691782	green
ENSG00000082684	SEMA5B	7.997392555	10.37452419	-0.375443561	brown
ENSG00000082701	GSK3B	17.23895867	17.46030434	-0.018406076	brown
ENSG00000082781	ITGB5	19.85237632	19.62095577	0.016916388	lightcyan
ENSG00000082805	ERC1	17.27333908	17.39447537	-0.010082172	brown
ENSG00000082898	XPO1	19.31226825	18.95995486	0.026562091	turquoise
ENSG00000082929	LINC01587	0.474867657	0.424757373	0.160886507	darkmagenta
ENSG00000082996	RNF13	16.75009642	16.87649477	-0.010845889	red
ENSG00000083067	TRPM3	0.741610223	0	-0.431266964	mediumpurple3
ENSG00000083093	PALB2	15.05289387	15.25762069	-0.019489135	turquoise
ENSG00000083097	DOP1A	16.48189108	16.39114033	0.007965556	turquoise
ENSG00000083099	LYRM2	16.50741163	16.44960696	0.00506081	yellow
ENSG00000083123	BCKDHB	16.66341678	16.63153429	0.002762985	turquoise
ENSG00000083168	KAT6A	17.41426651	17.68562442	-0.022307449	brown
ENSG00000083223	TUT7	16.67697242	16.70022382	-0.002010036	turquoise
ENSG00000083290	ULK2	17.05696643	17.25125079	-0.01633988	brown
ENSG00000083307	GRHL2	16.82144788	16.56212359	0.022414222	blue
ENSG00000083312	TNPO1	17.4279635	16.347944	0.09229479	red
ENSG00000083444	PLOD1	19.57426935	19.46597673	0.008003722	grey
ENSG00000083454	P2RX5	15.11315434	14.96136029	0.014563453	black
ENSG00000083457	ITGAE	16.17737468	16.51372877	-0.029688414	grey
ENSG00000083520	DIS3	16.18610815	16.22206642	-0.003201466	grey60
ENSG00000083535	PIBF1	15.67300622	15.53296253	0.012948913	grey60
ENSG00000083544	TDRD3	16.82826731	16.7917604	0.003133154	turquoise
ENSG00000083635	NUFIP1	13.73626181	14.15598909	-0.043423113	blue
ENSG00000083642	PDS5B	16.51283212	16.57551623	-0.005466224	turquoise
ENSG00000083720	OXCT1	17.17039052	16.79743057	0.031682285	brown
ENSG00000083750	RRAGB	17.33441473	17.44583791	-0.009243764	brown
ENSG00000083782	EPYC	5.267755279	5.784211147	-0.134931893	blue
ENSG00000083799	CYLD	17.12123004	17.31037768	-0.015850849	blue
ENSG00000083807	SLC27A5	14.29163521	14.59691855	-0.03049285	turquoise
ENSG00000083812	ZNF324	15.90373953	16.23685654	-0.02990632	brown
ENSG00000083814	ZNF671	16.61794246	16.6245306	-0.000571839	green
ENSG00000083817	ZNF416	15.05663683	15.50440941	-0.042279018	brown
ENSG00000083828	ZNF586	16.02895422	16.13978266	-0.009940849	turquoise
ENSG00000083838	ZNF446	16.68197105	16.55498923	0.011023687	turquoise
ENSG00000083842	NA	16.03178692	15.95374443	0.007040167	yellow
ENSG00000083844	ZNF264	16.27039874	16.25333761	0.001513603	midnightblue
ENSG00000083845	RPS5	21.87410341	21.58627914	0.019109299	pink
ENSG00000083857	FAT1	18.67913442	17.77262969	0.07177044	brown
ENSG00000083896	YTHDC1	18.80380264	18.73484032	0.005300763	turquoise
ENSG00000083937	CHMP2B	18.09750405	17.93579521	0.012949028	turquoise
ENSG00000084070	SMAP2	19.40147335	19.52573244	-0.009210452	black
ENSG00000084072	PPIE	16.54351248	18.03448401	-0.12449257	yellowgreen
ENSG00000084073	ZMPSTE24	18.10642505	17.93255439	0.013920721	turquoise
ENSG00000084090	STARD7	19.94874726	20.19714501	-0.017853223	brown
ENSG00000084092	NOA1	16.93111736	16.71594421	0.018452338	blue
ENSG00000084093	REST	16.32835729	16.1658036	0.014434431	turquoise
ENSG00000084110	HAL	12.18284275	13.62574959	-0.161484787	blue
ENSG00000084112	SSH1	17.26536965	17.57825732	-0.025910829	green
ENSG00000084207	GSTP1	23.24284471	23.15314153	0.005578693	blue
ENSG00000084234	APLP2	22.17418073	22.52630455	-0.022729856	brown
ENSG00000084444	FAM234B	15.40824334	15.95666549	-0.050456806	brown
ENSG00000084453	SLCO1A2	0.97788054	10.74177531	-3.457430405	brown
ENSG00000084463	WBP11	18.48257489	18.66023007	-0.013801015	brown
ENSG00000084623	EIF3I	20.52570642	20.37477364	0.010647843	brown
ENSG00000084628	NKAIN1	0.703812718	0.836831244	-0.249745132	darkorange
ENSG00000084636	COL16A1	19.44179395	18.71510856	0.05495793	brown
ENSG00000084652	TXLNA	19.03883325	18.89857484	0.010667626	brown
ENSG00000084674	APOB	6.751012921	7.606404443	-0.172110671	blue
ENSG00000084676	NCOA1	17.82666836	17.91867308	-0.007426705	blue
ENSG00000084693	AGBL5	18.05951181	17.77386908	0.023001127	blue
ENSG00000084710	EFR3B	12.39138705	15.87713495	-0.357612912	mediumpurple3
ENSG00000084731	KIF3C	15.80531367	15.63979058	0.015188472	turquoise
ENSG00000084733	RAB10	19.42920369	19.33426454	0.007066887	turquoise
ENSG00000084734	GCKR	7.307120387	3.826620249	0.93323224	grey
ENSG00000084754	HADHA	19.63095838	19.679731	-0.003579894	tan
ENSG00000084764	MAPRE3	18.93597996	18.20331129	0.056929176	blue
ENSG00000084774	CAD	17.71017016	17.54830527	0.013246365	green
ENSG00000085063	CD59	21.01058422	20.87867268	0.00908628	yellow
ENSG00000085117	CD82	19.94974368	20.18833533	-0.017151744	brown
ENSG00000085185	BCORL1	16.09847821	16.12634975	-0.0024956	turquoise
ENSG00000085224	ATRX	16.53526817	16.41992151	0.010099213	turquoise
ENSG00000085231	AK6	19.08220689	19.00508898	0.005842251	turquoise
ENSG00000085265	FCN1	18.00745305	18.72344128	-0.056251476	blue
ENSG00000085274	MYNN	16.53713616	16.60756769	-0.006131379	turquoise
ENSG00000085276	MECOM	18.31133232	17.99172347	0.025403372	turquoise
ENSG00000085365	SCAMP1	17.65933358	17.47836532	0.014860639	turquoise
ENSG00000085377	PREP	17.73332904	17.7735814	-0.00327102	thistle1
ENSG00000085382	HACE1	15.60341543	15.83071523	-0.020864583	turquoise
ENSG00000085415	SEH1L	17.38303779	17.62242613	-0.019732334	blue
ENSG00000085433	WDR47	16.70016685	16.65206303	0.004161592	yellow
ENSG00000085449	WDFY1	18.13563621	18.09980818	0.002852949	turquoise
ENSG00000085465	OVGP1	15.4057611	15.39848143	0.000681876	lightsteelblue1
ENSG00000085491	SLC25A24	17.80950853	17.95559738	-0.011785947	turquoise
ENSG00000085511	MAP3K4	16.92705179	17.04595138	-0.010098404	brown
ENSG00000085514	PILRA	16.60040693	12.20603881	0.443623525	grey
ENSG00000085552	IGSF9	15.20141259	11.60313832	0.389690326	black
ENSG00000085563	ABCB1	12.88662417	15.81448135	-0.295371864	lightyellow
ENSG00000085644	ZNF213	16.69068441	16.86863423	-0.015300057	yellow
ENSG00000085662	AKR1B1	19.49080227	19.79647396	-0.022450013	blue
ENSG00000085719	CPNE3	18.3095868	18.2924302	0.001352479	turquoise
ENSG00000085721	RRN3	17.33426521	16.65792336	0.057418122	darkolivegreen
ENSG00000085733	CTTN	20.8330158	20.63410259	0.013841005	turquoise
ENSG00000085741	WNT11	15.64476859	16.13881829	-0.044854627	blue
ENSG00000085760	MTIF2	17.29079976	17.26453137	0.002193426	turquoise
ENSG00000085788	DDHD2	17.6969203	17.6377349	0.004833021	turquoise
ENSG00000085831	TTC39A	16.88828202	17.25365955	-0.030879818	turquoise
ENSG00000085832	EPS15	18.24896344	18.36749557	-0.009340407	turquoise
ENSG00000085840	ORC1	12.44841955	12.52775443	-0.009165249	greenyellow
ENSG00000085871	MGST2	19.42674663	19.25916934	0.012498835	turquoise
ENSG00000085872	CHERP	17.62809885	17.67309509	-0.003677829	yellow
ENSG00000085978	ATG16L1	17.78535316	17.81840742	-0.002678774	turquoise
ENSG00000085982	USP40	17.28289828	17.98613176	-0.05753977	brown4
ENSG00000085998	POMGNT1	19.06594864	19.03839238	0.002086654	turquoise
ENSG00000085999	RAD54L	11.879467	7.86468614	0.59500901	brown
ENSG00000086015	MAST2	18.3620344	18.1506771	0.016702541	brown
ENSG00000086061	DNAJA1	19.69477232	19.73937974	-0.003263919	turquoise
ENSG00000086062	B4GALT1	19.72522691	19.60263059	0.008994625	green
ENSG00000086065	CHMP5	18.7514305	18.84291705	-0.007021665	turquoise
ENSG00000086102	NFX1	18.2255268	18.31607957	-0.007150222	turquoise
ENSG00000086159	AQP6	9.686762861	6.399947973	0.597954447	blue
ENSG00000086189	DIMT1	17.23762959	17.2135222	0.002019069	grey
ENSG00000086200	IPO11,IPO11-LRRC70	17.33380588	17.03723252	0.024897446	blue
ENSG00000086205	FOLH1	13.61943855	13.48533473	0.014275899	magenta
ENSG00000086232	EIF2AK1	19.15881547	18.98901726	0.012843123	blue
ENSG00000086288	NME8	9.703647477	11.45083856	-0.238854207	darkmagenta
ENSG00000086289	EPDR1	14.65849902	16.06216633	-0.131929101	darkmagenta
ENSG00000086300	SNX10	17.13450621	17.97127602	-0.068788233	blue
ENSG00000086475	SEPHS1	17.60920517	17.59973993	0.000775681	turquoise
ENSG00000086504	MRPL28	18.90165295	18.9775856	-0.005784055	yellow
ENSG00000086506	HBQ1	2.944718865	5.597628958	-0.926685955	blue
ENSG00000086544	ITPKC	17.96686628	18.53877909	-0.045207434	green
ENSG00000086548	CEACAM6	22.1374164	21.0824447	0.070444689	brown
ENSG00000086570	FAT2	14.20038465	10.63190465	0.417529938	blue
ENSG00000086589	RBM22	18.34374413	18.48234667	-0.010859808	brown
ENSG00000086598	TMED2	20.78390206	20.4623829	0.022492377	brown
ENSG00000086619	ERO1B	15.52196516	15.46506466	0.005298356	turquoise
ENSG00000086666	ZFAND6	18.78478026	18.670493	0.008804217	turquoise
ENSG00000086696	HSD17B2	13.84302583	14.36381968	-0.053280123	turquoise
ENSG00000086712	TXLNG	16.66864825	16.92774159	-0.022252396	turquoise
ENSG00000086717	PPEF1	1.967006734	2.822245066	-0.520841372	brown
ENSG00000086730	LAT2	18.00371507	18.38038756	-0.02987255	blue
ENSG00000086758	HUWE1	19.34102308	19.31767212	0.001742858	yellow
ENSG00000086827	ZW10	16.18117938	16.34361579	-0.014410431	blue
ENSG00000086848	ALG9	17.38045389	17.45993573	-0.00658249	turquoise
ENSG00000086967	MYBPC2	9.804179647	9.23311365	0.086579675	magenta
ENSG00000086991	NOX4	12.74241496	13.31639123	-0.063564436	skyblue
ENSG00000087008	ACOX3	17.18444268	17.34981649	-0.01381734	turquoise
ENSG00000087053	MTMR2	17.92725719	17.69620627	0.018714671	blue
ENSG00000087074	PPP1R15A	19.65368239	20.32844227	-0.048700022	brown
ENSG00000087076	HSD17B14	16.5938872	17.07906218	-0.041576874	blue
ENSG00000087077	TRIP6	19.58140403	19.3438104	0.017612204	yellow
ENSG00000087085	ACHE	12.24044954	15.70878062	-0.359914655	sienna3
ENSG00000087086	FTL	24.11710094	24.03925774	0.004664144	pink
ENSG00000087087	SRRT	19.7906891	19.72306832	0.004937838	grey
ENSG00000087088	BAX	19.78563644	19.63540117	0.010996399	brown
ENSG00000087095	NLK	16.75065953	16.99826099	-0.021169259	blue
ENSG00000087111	PIGS	18.95317191	19.03865707	-0.006492408	turquoise
ENSG00000087116	ADAMTS2	17.20611604	17.08616905	0.010092511	blue
ENSG00000087128	TMPRSS11E	6.666978286	4.539480704	0.554505759	brown
ENSG00000087152	ATXN7L3	18.5926509	18.5789555	0.001063084	turquoise
ENSG00000087157	PGS1	18.52549383	18.69945405	-0.013484149	brown
ENSG00000087191	PSMC5	20.33779315	20.26437929	0.005217155	blue
ENSG00000087206	UIMC1	17.43073197	17.54591615	-0.009502125	brown
ENSG00000087237	CETP	14.33228374	16.06816442	-0.164936618	brown
ENSG00000087245	MMP2	21.70565703	21.07062784	0.042837791	brown
ENSG00000087250	MT3	9.446157615	8.669986763	0.123697817	blue
ENSG00000087253	LPCAT2	16.39422424	16.14154415	0.022409038	turquoise
ENSG00000087258	GNAO1	14.73441813	14.14937312	0.058451952	brown
ENSG00000087263	OGFOD1	17.23333447	17.28478415	-0.004300713	blue
ENSG00000087266	SH3BP2	18.93854633	19.02637435	-0.006675071	turquoise
ENSG00000087269	NOP14	17.52640524	17.59454389	-0.005597993	turquoise
ENSG00000087274	ADD1	20.8535758	20.94654216	-0.006417318	brown
ENSG00000087299	L2HGDH	14.17742359	14.0827415	0.009667168	turquoise
ENSG00000087301	TXNDC16	14.79939172	15.22610955	-0.041009484	turquoise
ENSG00000087302	RTRAF	18.9038972	18.73015049	0.013321198	turquoise
ENSG00000087303	NID2	16.67095919	16.70227048	-0.002707119	blue
ENSG00000087338	GMCL1	16.0519707	15.94943688	0.009244939	turquoise
ENSG00000087365	SF3B2	20.13055285	20.04229187	0.006339301	blue
ENSG00000087448	KLHL42	16.59692273	16.6991832	-0.008861765	blue
ENSG00000087460	GNAS	23.37814262	21.25244379	0.137531569	tan
ENSG00000087470	DNM1L	17.72245387	17.6632041	0.004831304	turquoise
ENSG00000087494	PTHLH	14.04512677	11.88570266	0.240842451	red
ENSG00000087495	PHACTR3	10.84879603	12.56362012	-0.211717282	brown
ENSG00000087502	ERGIC2	17.69323126	17.46085357	0.01907346	turquoise
ENSG00000087510	TFAP2C	15.53570114	15.35853019	0.016547196	blue
ENSG00000087586	AURKA	13.66958957	12.3795879	0.143006636	greenyellow
ENSG00000087589	CASS4	16.86885443	17.83476305	-0.080330046	brown
ENSG00000087842	PIR	16.20082773	17.12446272	-0.079991199	greenyellow
ENSG00000087884	AAMDC	18.53863907	18.74151229	-0.015702032	brown
ENSG00000087903	RFX2	17.66348188	17.17482794	0.040474114	blue
ENSG00000087916	NA	16.3738055	17.13032818	-0.065163128	blue
ENSG00000087995	METTL2A	16.79059712	16.9243867	-0.011450017	turquoise
ENSG00000088002	SULT2B1	16.41215234	17.47296565	-0.090360043	brown
ENSG00000088035	ALG6	13.9175805	13.137493	0.083218433	red
ENSG00000088038	CNOT3	18.58681993	18.47904982	0.008389381	turquoise
ENSG00000088053	GP6	9.863314887	12.00518945	-0.283513673	brown
ENSG00000088179	PTPN4	15.36150996	14.98320843	0.035973444	orangered4
ENSG00000088205	DDX18	17.77692481	17.91763881	-0.011374754	turquoise
ENSG00000088247	KHSRP	18.8847592	18.92808896	-0.003306371	lightgreen
ENSG00000088256	GNA11	18.58995706	18.68574176	-0.007414398	brown
ENSG00000088280	ASAP3	18.14803808	18.07777838	0.005596199	green
ENSG00000088298	EDEM2,MMP24-AS1-EDEM2	18.58028581	18.70005153	-0.009269551	grey
ENSG00000088305	DNMT3B	12.64066278	11.49657678	0.136867761	black
ENSG00000088320	REM1	16.17273672	15.08293594	0.100646548	green
ENSG00000088325	TPX2	14.94910932	14.50203999	0.043803672	darkred
ENSG00000088340	FER1L4	16.22773716	14.33597268	0.178822047	darkgreen
ENSG00000088356	PDRG1	14.19519462	14.12379987	0.007274345	yellow
ENSG00000088367	EPB41L1	18.73375204	18.55440694	0.013877986	turquoise
ENSG00000088386	SLC15A1	5.578193531	3.961310154	0.493820326	brown
ENSG00000088387	DOCK9	19.11429284	19.60578703	-0.03662773	brown
ENSG00000088448	ANKRD10	19.92572669	19.55456239	0.02712709	turquoise
ENSG00000088451	TGDS	16.41503247	16.25305885	0.014306343	turquoise
ENSG00000088538	DOCK3	13.99805456	13.47341837	0.05511041	brown
ENSG00000088543	C3orf18	16.9258666	16.75473604	0.014660744	turquoise
ENSG00000088682	COQ9	18.60200542	18.38585639	0.016861785	blue
ENSG00000088726	TMEM40	13.76396889	8.556499188	0.685803979	blue
ENSG00000088727	KIF9	17.23008875	16.50666585	0.061881391	blue
ENSG00000088756	ARHGAP28	15.04992935	15.29347011	-0.023159079	blue
ENSG00000088766	CRLS1	18.56591112	18.84777222	-0.021737892	brown
ENSG00000088782	DEFB127	0	0	0	grey
ENSG00000088808	PPP1R13B	17.85694466	18.1477774	-0.023307614	brown
ENSG00000088812	ATRN	17.89912712	17.88110168	0.001453608	tan
ENSG00000088826	SMOX	16.38810722	16.21892289	0.014971225	turquoise
ENSG00000088827	SIGLEC1	17.70603856	18.40312522	-0.055709317	tan
ENSG00000088832	FKBP1A	21.29874734	21.46220116	-0.011029463	blue
ENSG00000088833	NSFL1C	18.91683387	19.05456376	-0.010465936	turquoise
ENSG00000088836	SLC4A11	16.09132109	14.71350432	0.129141881	darkturquoise
ENSG00000088854	C20orf194	17.72527623	17.88085446	-0.012607569	tan
ENSG00000088876	ZNF343	16.47518911	16.61712224	-0.012375533	darkmagenta
ENSG00000088881	EBF4	17.67897659	17.50420808	0.014332968	blue
ENSG00000088882	CPXM1	17.09376791	15.04597033	0.184093289	brown
ENSG00000088888	MAVS	18.47535808	18.54816495	-0.005674136	grey
ENSG00000088899	LZTS3	17.26308681	17.15285739	0.009241529	turquoise
ENSG00000088926	F11	12.26524346	16.16862813	-0.398621404	brown
ENSG00000088930	XRN2	18.52501468	18.4985716	0.002060811	turquoise
ENSG00000088970	KIZ	16.93762351	16.81515495	0.010469393	grey
ENSG00000088986	DYNLL1	21.59166774	21.09780479	0.033381786	blue
ENSG00000088992	TESC	17.16663029	17.16770822	-9.06E-05	black
ENSG00000089006	SNX5	18.94447846	19.00470448	-0.004579169	turquoise
ENSG00000089009	RPL6	20.14077321	19.9067864	0.016858728	brown
ENSG00000089012	SIRPG	14.70095023	14.35185244	0.034672447	orangered4
ENSG00000089022	MAPKAPK5	17.49863878	17.60458734	-0.008708711	turquoise
ENSG00000089041	P2RX7	16.12226815	16.75234426	-0.055308272	blue
ENSG00000089048	ESF1	15.01820871	15.26329048	-0.023353268	turquoise
ENSG00000089050	RBBP9	17.21725316	17.09474997	0.010301672	blue
ENSG00000089053	ANAPC5	19.84268884	19.60428352	0.017438619	blue
ENSG00000089057	SLC23A2	17.92237636	18.01982563	-0.007823111	brown
ENSG00000089060	SLC8B1	18.1723092	18.25844718	-0.006822317	tan
ENSG00000089063	TMEM230	19.91743317	19.85086272	0.004830026	green
ENSG00000089091	DZANK1	16.06354499	15.34883932	0.065660746	blue
ENSG00000089094	KDM2B	17.4119758	17.48411944	-0.005965218	turquoise
ENSG00000089101	CFAP61	12.37219059	10.27358102	0.268161819	blue
ENSG00000089116	LHX5	0.224776533	0	-2.15343667	lightgreen
ENSG00000089123	TASP1	16.17382622	16.72734192	-0.048547195	white
ENSG00000089127	OAS1	18.11299251	18.80701085	-0.054245649	lightcyan1
ENSG00000089154	GCN1	18.20418413	18.21396814	-0.000775181	yellow
ENSG00000089157	RPLP0	21.36845187	20.90660953	0.031523274	brown
ENSG00000089159	PXN	19.98504468	20.11767325	-0.009542659	brown
ENSG00000089163	SIRT4	14.22443855	14.15904061	0.006648195	green
ENSG00000089169	RPH3A	0.487075556	0.520186168	-0.094882455	darkturquoise
ENSG00000089177	KIF16B	16.32744104	16.5581502	-0.020242812	turquoise
ENSG00000089195	TRMT6	16.36076807	16.56004972	-0.017466526	blue
ENSG00000089199	CHGB	11.38425333	8.405371939	0.437656106	pink
ENSG00000089220	PEBP1	20.74976592	20.76551919	-0.001094882	grey
ENSG00000089225	TBX5	17.43641725	17.77729768	-0.027932404	brown
ENSG00000089234	BRAP	16.73156287	16.87569672	-0.012374854	brown
ENSG00000089248	ERP29	20.1807886	20.121392	0.004252437	green
ENSG00000089250	NOS1	13.63386366	14.81400355	-0.119767126	brown
ENSG00000089280	FUS	21.33594759	21.44232328	-0.007175045	turquoise
ENSG00000089289	IGBP1	18.6522673	18.45512602	0.015329421	blue
ENSG00000089327	FXYD5	20.62818303	20.58984849	0.002683537	grey
ENSG00000089335	ZNF302	17.73706442	17.57533367	0.013215176	turquoise
ENSG00000089356	FXYD3	21.29562161	21.02718658	0.018301011	blue
ENSG00000089472	HEPH	18.10153084	17.55111073	0.044549376	grey
ENSG00000089486	CDIP1	18.26571816	18.07515265	0.015130646	brown
ENSG00000089505	CMTM1	7.922677872	6.506876526	0.284022967	turquoise
ENSG00000089558	KCNH4	10.11673477	10.9555848	-0.114922768	darkturquoise
ENSG00000089597	GANAB	20.88970403	20.76343936	0.008746613	blue
ENSG00000089639	GMIP	17.59434512	17.983364	-0.031551102	blue
ENSG00000089682	RBM41	15.66111051	14.90394061	0.071492685	red
ENSG00000089685	BIRC5	14.60748361	14.28095505	0.032615207	darkred
ENSG00000089692	LAG3	15.29038781	15.60648575	-0.029520711	black
ENSG00000089693	MLF2	20.30772267	20.26796278	0.002827378	turquoise
ENSG00000089723	OTUB2	13.40730831	13.72777898	-0.034078605	turquoise
ENSG00000089737	DDX24	19.87200255	19.89594364	-0.001737062	yellow
ENSG00000089775	ZBTB25	16.01309311	15.80078969	0.019255345	orangered4
ENSG00000089818	NECAP1	17.8919496	18.05036683	-0.012717556	turquoise
ENSG00000089820	ARHGAP4	15.72161686	17.68444724	-0.16973153	paleturquoise
ENSG00000089847	ANKRD24	13.84871853	14.01677334	-0.017401794	darkmagenta
ENSG00000089876	DHX32	17.66380384	17.48571537	0.014619236	brown
ENSG00000089902	RCOR1	17.21960358	17.57176396	-0.029207095	blue
ENSG00000089916	GPATCH2L	16.34352047	16.58219106	-0.020915867	blue
ENSG00000090006	LTBP4	21.0298609	21.44674495	-0.028319394	brown
ENSG00000090013	BLVRB	19.57037629	19.81231459	-0.017725938	tan
ENSG00000090020	SLC9A1	18.382762	18.61455004	-0.018077196	blue
ENSG00000090054	SPTLC1	19.3426012	19.3006147	0.003135025	turquoise
ENSG00000090060	PAPOLA	18.97325	18.73680236	0.018092063	turquoise
ENSG00000090061	CCNK	18.57327954	18.6493182	-0.005894309	green
ENSG00000090097	PCBP4	18.64977821	18.73889108	-0.006877107	brown
ENSG00000090104	RGS1	18.45683692	18.84291798	-0.029867066	blue
ENSG00000090238	YPEL3	20.12407555	20.09752201	0.00190488	yellow
ENSG00000090263	MRPS33	18.53309174	17.51003683	0.081921457	darkgrey
ENSG00000090266	NDUFB2	20.75432659	20.66895611	0.005946595	pink
ENSG00000090269	NA	14.75753936	13.61829528	0.11590607	purple
ENSG00000090273	NUDC	18.86983922	18.66420831	0.015807816	blue
ENSG00000090316	MAEA	19.38146401	19.3096227	0.005357576	yellow
ENSG00000090339	ICAM1	21.33774732	21.82866547	-0.032816056	green
ENSG00000090372	STRN4	18.80339493	18.97968268	-0.01346271	yellow
ENSG00000090376	IRAK3	16.90373943	17.0735884	-0.014423872	turquoise
ENSG00000090382	LYZ	21.69781236	22.26976739	-0.037536897	blue
ENSG00000090402	SI	0.057399132	0	-4.122827263	darkmagenta
ENSG00000090432	MUL1	17.92401399	18.09764665	-0.013908349	turquoise
ENSG00000090447	TFAP4	15.60696973	15.44582355	0.014973653	yellow
ENSG00000090470	PDCD7	17.32080896	17.41157027	-0.007540007	turquoise
ENSG00000090487	SPG21	19.82540214	19.78531696	0.002919953	salmon
ENSG00000090512	FETUB	0	0	0	grey
ENSG00000090520	DNAJB11	19.05051001	18.97901816	0.005424262	turquoise
ENSG00000090530	P3H2	17.23011104	18.86123783	-0.130492362	brown
ENSG00000090534	THPO	12.64327104	12.08289179	0.065403987	black
ENSG00000090539	CHRD	17.20174396	16.6177564	0.049829223	grey
ENSG00000090554	FLT3LG	17.11953671	17.46714172	-0.028999889	brown
ENSG00000090565	RAB11FIP3	18.73042575	18.77014372	-0.003056004	brown
ENSG00000090581	GNPTG	19.34209889	19.3492848	-0.000535885	yellow
ENSG00000090612	ZNF268	17.01651713	16.80897976	0.017703621	turquoise
ENSG00000090615	GOLGA3	18.30329346	18.19120407	0.00886223	brown
ENSG00000090621	PABPC4	20.05726619	19.83492091	0.016082335	brown
ENSG00000090659	CD209	16.48981644	16.33410616	0.01368783	lightgreen
ENSG00000090661	CERS4	18.50107053	18.33431764	0.013062178	blue
ENSG00000090674	MCOLN1	18.50118927	18.83229527	-0.025590835	tan
ENSG00000090686	USP48	18.20313239	17.92018712	0.022601028	turquoise
ENSG00000090776	EFNB1	17.97912948	18.49408252	-0.040740561	brown
ENSG00000090857	PDPR	17.72477689	17.56005411	0.013470177	red
ENSG00000090861	AARS	19.26401125	19.24017418	0.00178628	green
ENSG00000090863	GLG1	19.15649467	19.03469097	0.009202448	grey
ENSG00000090889	KIF4A	12.38697039	12.06956979	0.037449122	darkred
ENSG00000090905	TNRC6A	18.22105195	18.00921424	0.016871016	turquoise
ENSG00000090920	NA	16.62263949	15.53123417	0.097977008	blue
ENSG00000090924	PLEKHG2	18.31780628	18.39644421	-0.006180201	blue
ENSG00000090932	DLL3	2.073145958	1.521111482	0.4466958	black
ENSG00000090971	NAT14	17.67930655	16.94608811	0.061109412	blue
ENSG00000090975	PITPNM2	17.19150335	17.94854552	-0.062171229	brown
ENSG00000090989	EXOC1	17.7543149	17.78982713	-0.0028828	turquoise
ENSG00000091009	RBM27	16.31935882	16.28089529	0.00340434	turquoise
ENSG00000091010	POU4F3	4.084684225	7.093933341	-0.796361222	blue
ENSG00000091039	OSBPL8	17.0382361	16.82129363	0.018487328	turquoise
ENSG00000091073	DTX2	3.09625479	5.583224252	-0.850574308	blue
ENSG00000091106	NLRC4	14.63604749	16.31608752	-0.156769149	salmon
ENSG00000091127	PUS7	15.77205942	15.18709248	0.054525353	red
ENSG00000091128	LAMB4	0.495316978	0	-1.013576023	salmon
ENSG00000091136	LAMB1	19.90753131	19.996053	-0.006400929	turquoise
ENSG00000091137	SLC26A4	9.412469366	8.688654112	0.115440546	grey
ENSG00000091138	SLC26A3	0.986737295	0.910850314	0.115452053	lightcyan1
ENSG00000091140	DLD	18.65993827	18.67599631	-0.001240995	turquoise
ENSG00000091157	WDR7	16.26950155	16.44151946	-0.015173582	grey
ENSG00000091164	TXNL1	16.53469946	16.63851875	-0.00903018	blue
ENSG00000091181	IL5RA	15.80768447	14.36408361	0.1381601	blue
ENSG00000091262	ABCC6	16.39394199	16.79933923	-0.035241691	brown
ENSG00000091317	CMTM6	19.1059563	18.93941048	0.012631045	turquoise
ENSG00000091409	ITGA6	18.66639432	18.62686681	0.003058256	turquoise
ENSG00000091428	RAPGEF4	14.49722821	16.17622118	-0.158097538	purple
ENSG00000091436	MAP3K20	17.99343312	17.92321746	0.005640833	turquoise
ENSG00000091482	SMPX	8.410872662	3.278104057	1.359393843	yellow
ENSG00000091483	FH	17.79067949	17.8904375	-0.008067055	turquoise
ENSG00000091490	SEL1L3	19.97746065	19.24727808	0.053718776	brown
ENSG00000091513	TF	11.1081327	6.63299191	0.743884646	brown
ENSG00000091527	CDV3	19.92652432	20.14072405	-0.015425458	turquoise
ENSG00000091536	MYO15A	14.19869598	14.50544275	-0.030835894	grey
ENSG00000091542	ALKBH5	19.79466789	19.54069419	0.018630142	blue
ENSG00000091583	APOH	12.92071687	15.3983465	-0.253089324	darkmagenta
ENSG00000091592	NLRP1	18.33121751	18.43250301	-0.007949384	lightyellow
ENSG00000091622	PITPNM3	15.96802739	16.16267963	-0.017480304	turquoise
ENSG00000091640	SPAG7	19.02884392	18.9857978	0.003267291	blue
ENSG00000091651	ORC6	13.81077699	13.64369047	0.017560557	darkred
ENSG00000091656	ZFHX4	6.610594031	4.983023157	0.40775864	grey
ENSG00000091664	SLC17A6	0	0.382744777	1.385545405	yellowgreen
ENSG00000091704	CPA1	2.554850909	0.550938156	2.213276815	greenyellow
ENSG00000091732	ZC3HC1	16.98926614	17.19079279	-0.017012544	turquoise
ENSG00000091831	ESR1	15.06567722	15.37166833	-0.029008228	blue
ENSG00000091844	RGS17	9.354637902	6.161502834	0.602399533	brown
ENSG00000091879	ANGPT2	15.0542568	14.97854422	0.007274074	blue
ENSG00000091947	TMEM101	18.12591994	18.11310552	0.001020298	green
ENSG00000091972	CD200	17.6030603	17.51452557	0.007274355	darkgrey
ENSG00000091986	CCDC80	20.29900438	19.18360168	0.08153536	brown
ENSG00000092009	CMA1	14.36142224	13.48599864	0.090736272	brown
ENSG00000092010	PSME1	21.11143628	21.42894316	-0.021535967	brown
ENSG00000092020	PPP2R3C	17.0452531	17.2474634	-0.017014177	turquoise
ENSG00000092036	HAUS4	18.69108968	18.69023769	6.58E-05	green
ENSG00000092051	JPH4	14.21438481	15.14090925	-0.091100184	brown
ENSG00000092054	MYH7	0	0	0	grey
ENSG00000092067	CEBPE	9.870458649	11.64033341	-0.237943353	white
ENSG00000092068	SLC7A8	18.35561399	18.4142866	-0.004604133	salmon
ENSG00000092094	OSGEP	18.03764718	18.08963723	-0.004152309	green
ENSG00000092096	SLC22A17	18.19013209	17.88277967	0.024585015	yellow
ENSG00000092098	RNF31	18.29899133	18.47653971	-0.013930466	brown
ENSG00000092108	SCFD1	17.95103121	17.94558853	0.000437486	turquoise
ENSG00000092140	G2E3	14.95614694	15.13573021	-0.017219728	turquoise
ENSG00000092148	HECTD1	18.87756384	18.73958093	0.010583906	turquoise
ENSG00000092199	HNRNPC	20.33787056	20.18785189	0.010681225	brown
ENSG00000092200	RPGRIP1	10.56947032	12.76016797	-0.271744242	greenyellow
ENSG00000092201	SUPT16H	17.934722	17.97593905	-0.003311755	turquoise
ENSG00000092203	TOX4	18.68486515	18.86486977	-0.013831989	brown
ENSG00000092208	GEMIN2	15.66202586	15.93661002	-0.025073942	blue
ENSG00000092295	TGM1	15.1336477	15.8349795	-0.065355233	brown
ENSG00000092330	TINF2	19.03567098	19.28207162	-0.018554636	brown
ENSG00000092345	DAZL	0.471992285	0	-1.083164816	lightgreen
ENSG00000092377	TBL1Y	11.45759527	9.63040427	0.250636015	palevioletred3
ENSG00000092421	SEMA6A	16.98906068	18.05319712	-0.087648264	brown
ENSG00000092439	TRPM7	16.23524178	16.12849737	0.009516835	turquoise
ENSG00000092445	TYRO3	15.6790776	16.17876826	-0.045261087	brown
ENSG00000092470	WDR76	15.12808103	15.35161783	-0.021161706	black
ENSG00000092529	CAPN3	18.64874008	18.93862996	-0.022253804	blue
ENSG00000092531	SNAP23	19.06915065	19.25125473	-0.013711892	turquoise
ENSG00000092607	TBX15	10.04085051	6.640830493	0.596445898	grey
ENSG00000092621	PHGDH	17.80383523	17.42603932	0.030943351	blue
ENSG00000092758	COL9A3	6.541222694	3.217337079	1.023693237	grey
ENSG00000092820	EZR	21.55708977	21.51928825	0.002532064	blue
ENSG00000092841	MYL6	24.04379902	24.01642652	0.001643362	grey
ENSG00000092847	AGO1	17.45330287	17.51599973	-0.005173255	turquoise
ENSG00000092850	TEKT2	17.54159639	14.78737914	0.24641367	blue
ENSG00000092853	CLSPN	12.14758704	12.24493552	-0.011515407	red
ENSG00000092871	RFFL	17.45676448	17.67793186	-0.018163316	green
ENSG00000092929	UNC13D	17.9588466	19.0075229	-0.081875833	brown
ENSG00000092931	MFSD11	17.45570564	17.55651138	-0.008307519	turquoise
[truncated: 22,299 more rows]
